# Supplementary material for: Urban areas as hotspots for bees and pollination but not a panacea for all insects
Source: Nat Commun. 2020 Jan 29;11:576. doi: 10.1038/s41467-020-14496-6 (PMC6989530; doi:10.1038/s41467-020-14496-6)
Supplement: Supplementary file 5 — Supplementary Data 1 [file 41467_2020_14496_MOESM5_ESM.xlsx]

## Sheet: Sheet1
#	OTU	Rural Halle	Urban Halle	Rural Leipzig	Urban Leippzig	Rural Jena	Urban Jena	Rural Dresden	Urban Dresden	Rural Chemnitz	Urban Chemnitz	Rural Braunschweig	Urban Braunschweig	Rural Berlin	Urban Berlin	Rural Potsdam	Urban Potsdam	Rural Göttingen	Urban Göttingen	Domain	Phylum	Subphylum	Class	Order	Superfamily	Family	Genus	Species
1	Otu0590	0	0	0	0	0	0	1	0	0	0	0	0	0	0	0	0	0	0	Eukaryota	Arthropoda	Hexapoda	Insecta	Coleoptera	Staphylinoidea	Staphylinidae	Anotylus	Anotylus_tetracarinatus
2	Otu0105	0	0	1	0	1	0	0	0	0	0	0	0	0	0	0	0	0	0	Eukaryota	Arthropoda	Hexapoda	Insecta	Coleoptera	Buprestoidea	Buprestidae	Anthaxia	Anthaxia_nitidula
3	Otu0652	0	0	0	0	1	0	0	0	0	0	0	0	0	0	0	0	0	0	Eukaryota	Arthropoda	Hexapoda	Insecta	Coleoptera	Buprestoidea	Buprestidae	Anthaxia	Anthaxia_sp1
4	Otu0081	0	0	0	0	0	0	1	0	1	0	0	0	0	0	0	0	0	0	Eukaryota	Arthropoda	Hexapoda	Insecta	Coleoptera	Buprestoidea	Buprestidae	Anthaxia	Anthaxia_quadripunctata
5	Otu0564	0	0	0	0	0	1	0	0	0	0	0	0	0	0	0	0	0	0	Eukaryota	Arthropoda	Hexapoda	Insecta	Coleoptera	Curculionoidea	Curculionidae	Anthonomus	Anthonomus_rubi
6	Otu0585	0	0	0	0	0	1	0	0	0	0	0	0	0	0	0	0	0	0	Eukaryota	Arthropoda	Hexapoda	Insecta	Coleoptera	Curculionoidea	Curculionidae	Anthonomus	Anthonomus_sp1
7	Otu0516	1	1	0	0	1	0	0	0	0	0	0	0	0	0	0	0	0	0	Eukaryota	Arthropoda	Hexapoda	Insecta	Coleoptera	Cucujoidea	Nitidulidae	Brassicogethes	Brassicogethes_aeneus
8	Otu0344	0	0	0	0	0	0	0	1	0	0	0	0	0	0	0	0	0	0	Eukaryota	Arthropoda	Hexapoda	Insecta	Coleoptera	Chrysomeloidea	Chrysomelidae	Bruchidius	Bruchidius_villosus
9	Otu0142	0	0	0	0	1	0	0	0	1	1	0	0	0	0	0	0	0	0	Eukaryota	Arthropoda	Hexapoda	Insecta	Coleoptera	Elateroidea	Cantharidae	Cantharis	Cantharis_flavilabris
10	Otu0196	1	0	0	0	0	1	1	1	1	1	1	0	0	0	0	0	0	0	Eukaryota	Arthropoda	Hexapoda	Insecta	Coleoptera	Curculionoidea	Curculionidae	Ceutorhynchus	Ceutorhynchus_obstrictus
11	Otu0468	0	0	0	0	0	1	0	0	0	0	0	0	0	0	0	0	0	0	Eukaryota	Arthropoda	Hexapoda	Insecta	Coleoptera	Chrysomeloidea	Chrysomelidae	Crepidodera	Crepidodera_aurata
12	Otu0586	0	0	0	1	0	0	0	0	0	1	0	0	0	0	0	0	0	0	Eukaryota	Arthropoda	Hexapoda	Insecta	Coleoptera	Curculionoidea	Curculionidae	Curculionidae_unclassified	Curculionidae_sp1
13	Otu0279	0	0	0	0	1	0	0	0	1	0	0	0	0	0	0	0	0	0	Eukaryota	Arthropoda	Hexapoda	Insecta	Coleoptera	Cleroidea	Melyridae	Dasytes	Dasytes_niger
14	Otu0204	0	1	1	0	0	1	1	0	0	0	0	0	0	0	0	0	0	0	Eukaryota	Arthropoda	Hexapoda	Insecta	Coleoptera	Cleroidea	Melyridae	Dasytes	Dasytes_plumbeus
15	Otu0195	0	0	0	1	0	0	0	1	0	1	0	0	0	0	0	0	1	0	Eukaryota	Arthropoda	Hexapoda	Insecta	Coleoptera	Cucujoidea	Coccinellidae	Harmonia	Harmonia_axyridis
16	Otu0731	0	0	0	1	0	0	0	0	0	0	0	0	0	0	0	0	0	0	Eukaryota	Arthropoda	Hexapoda	Insecta	Coleoptera	Cucujoidea	Coccinellidae	Harmonia	Harmonia_sp1
17	Otu0583	0	0	1	0	0	0	0	0	0	0	0	0	0	0	0	0	0	0	Eukaryota	Arthropoda	Hexapoda	Insecta	Coleoptera	Tenebrionoidea	Tenebrionidae	Isomira	Isomira_semiflava
18	Otu0258	0	0	0	0	0	1	0	0	0	0	0	0	0	0	0	0	0	0	Eukaryota	Arthropoda	Hexapoda	Insecta	Coleoptera	Tenebrionoidea	Tenebrionidae	Lagria	Lagria_hirta
19	Otu0218	0	0	0	0	0	0	0	0	0	0	0	0	0	1	0	0	0	0	Eukaryota	Arthropoda	Hexapoda	Insecta	Coleoptera	Chrysomeloidea	Chrysomelidae	Longitarsus	Longitarsus_exsoletus
20	Otu0225	0	0	0	0	0	0	0	0	0	0	0	0	0	0	0	1	0	0	Eukaryota	Arthropoda	Hexapoda	Insecta	Coleoptera	Chrysomeloidea	Chrysomelidae	Longitarsus	Longitarsus_nasturtii
21	Otu0152	1	0	0	0	0	0	0	0	0	0	0	0	0	0	0	0	0	0	Eukaryota	Arthropoda	Hexapoda	Insecta	Coleoptera	Chrysomeloidea	Chrysomelidae	Longitarsus	Longitarsus_succineus
22	Otu0220	1	1	0	0	0	0	0	0	0	0	0	0	0	0	0	0	0	0	Eukaryota	Arthropoda	Hexapoda	Insecta	Coleoptera	Cucujoidea	Nitidulidae	Meligethes	Meligethes_lepidii
23	Otu0194	0	0	0	0	0	1	0	0	0	0	0	0	0	0	0	0	0	0	Eukaryota	Arthropoda	Hexapoda	Insecta	Coleoptera	Cucujoidea	Nitidulidae	Meligethes	Meligethes_nigrescens
24	Otu0032	0	1	0	1	0	0	0	0	0	1	0	0	0	0	0	0	0	0	Eukaryota	Arthropoda	Hexapoda	Insecta	Coleoptera	Curculionoidea	Curculionidae	Mononychus	Mononychus_punctumalbum
25	Otu0007	0	1	1	0	0	0	1	1	1	1	1	1	1	0	0	1	0	0	Eukaryota	Arthropoda	Hexapoda	Insecta	Coleoptera	Tenebrionoidea	Mordellidae	Mordella	Mordella_holomelaena
26	Otu0665	0	0	0	0	0	0	0	0	0	0	0	0	0	0	0	1	0	0	Eukaryota	Arthropoda	Hexapoda	Insecta	Coleoptera	Tenebrionoidea	Mordellidae	Mordella	Mordella_sp1
27	Otu0291	0	0	1	1	0	0	0	0	0	0	1	0	0	0	0	0	0	0	Eukaryota	Arthropoda	Hexapoda	Insecta	Coleoptera	Tenebrionoidea	Mordellidae	Mordellistena	Mordellistena_brevicauda
28	Otu0776	0	0	1	0	0	0	0	0	0	0	0	0	0	0	0	0	0	0	Eukaryota	Arthropoda	Hexapoda	Insecta	Coleoptera	Tenebrionoidea	Mordellidae	Mordellistena	Mordellistena_kraatzi
29	Otu0607	0	0	1	0	0	0	0	1	0	0	0	0	0	0	0	0	0	0	Eukaryota	Arthropoda	Hexapoda	Insecta	Coleoptera	Tenebrionoidea	Mordellidae	Mordellistena	Mordellistena_pumila
30	Otu0049	1	0	1	0	0	0	0	0	0	0	0	0	0	0	0	0	0	0	Eukaryota	Arthropoda	Hexapoda	Insecta	Coleoptera	Tenebrionoidea	Mordellidae	Mordellistena	Mordellistena_sp1
31	Otu0160	1	0	1	0	0	0	0	0	0	1	0	0	0	0	0	0	0	0	Eukaryota	Arthropoda	Hexapoda	Insecta	Coleoptera	Tenebrionoidea	Oedemeridae	Oedemera	Oedemera_femorata
32	Otu0086	0	0	0	0	0	1	0	0	0	0	0	0	0	0	1	0	0	0	Eukaryota	Arthropoda	Hexapoda	Insecta	Coleoptera	Tenebrionoidea	Oedemeridae	Oedemera	Oedemera_flavipes
33	Otu0046	1	1	1	1	1	1	0	0	1	1	1	0	0	0	0	1	0	0	Eukaryota	Arthropoda	Hexapoda	Insecta	Coleoptera	Tenebrionoidea	Oedemeridae	Oedemera	Oedemera_lurida
34	Otu0135	0	0	0	0	0	0	0	0	0	0	1	1	0	0	0	0	0	0	Eukaryota	Arthropoda	Hexapoda	Insecta	Coleoptera	Tenebrionoidea	Oedemeridae	Oedemera	Oedemera_nobilis
35	Otu0163	0	0	0	0	0	0	0	1	0	0	0	0	0	0	0	0	0	0	Eukaryota	Arthropoda	Hexapoda	Insecta	Coleoptera	Scarabaeoidea	Scarabaeidae	Omaloplia	Omaloplia_nigromarginata
36	Otu0481	0	0	0	0	0	0	0	0	0	0	1	0	0	0	0	0	0	0	Eukaryota	Arthropoda	Hexapoda	Insecta	Coleoptera	Chrysomeloidea	Chrysomelidae	Oulema	Oulema_gallaeciana
37	Otu0729	0	0	1	0	0	0	0	0	0	0	0	0	0	0	0	0	0	0	Eukaryota	Arthropoda	Hexapoda	Insecta	Coleoptera	Curculionoidea	Brentidae	Oxystoma	Oxystoma_cerdo
38	Otu0004	0	0	0	0	0	0	0	0	1	0	0	0	0	0	0	0	0	0	Eukaryota	Arthropoda	Hexapoda	Insecta	Coleoptera	Scarabaeoidea	Scarabaeidae	Oxythyrea	Oxythyrea_funesta
39	Otu0750	0	0	0	0	0	0	0	0	1	0	0	0	0	0	0	0	0	0	Eukaryota	Arthropoda	Hexapoda	Insecta	Coleoptera	Scarabaeoidea	Scarabaeidae	Oxythyrea	Oxythyrea_sp1
40	Otu0819	0	0	0	0	0	0	0	0	1	0	0	0	0	0	0	0	0	0	Eukaryota	Arthropoda	Hexapoda	Insecta	Coleoptera	Scarabaeoidea	Scarabaeidae	Oxythyrea	Oxythyrea_sp2
41	Otu0660	0	0	0	0	0	0	0	0	1	0	0	0	0	0	0	0	0	0	Eukaryota	Arthropoda	Hexapoda	Insecta	Coleoptera	Staphylinoidea	Staphylinidae	Platystethus	Platystethus_degener
42	Otu0534	0	0	0	0	0	0	0	1	0	0	0	0	0	0	0	0	0	0	Eukaryota	Arthropoda	Hexapoda	Insecta	Coleoptera	Polyphaga_unclassified	Polyphaga_unclassified	Polyphaga_unclassified	Polyphaga_sp1
43	Otu0619	0	0	0	0	0	0	0	1	0	0	0	0	0	0	0	0	0	0	Eukaryota	Arthropoda	Hexapoda	Insecta	Coleoptera	Polyphaga_unclassified	Polyphaga_unclassified	Polyphaga_unclassified	Polyphaga_sp2
44	Otu0707	1	0	0	0	0	1	0	0	0	0	0	0	0	0	0	0	0	0	Eukaryota	Arthropoda	Hexapoda	Insecta	Coleoptera	Polyphaga_unclassified	Polyphaga_unclassified	Polyphaga_unclassified	Polyphaga_sp3
45	Otu0042	1	0	1	1	1	0	0	0	1	1	0	0	0	0	0	0	0	0	Eukaryota	Arthropoda	Hexapoda	Insecta	Coleoptera	Chrysomeloidea	Cerambycidae	Pseudovadonia	Pseudovadonia_livida
46	Otu0064	0	0	0	0	0	0	0	0	0	0	0	0	0	1	1	1	0	0	Eukaryota	Arthropoda	Hexapoda	Insecta	Coleoptera	Cucujoidea	Coccinellidae	Psyllobora	Psyllobora_vigintiduopunctata
47	Otu0040	0	0	1	0	0	0	1	0	1	1	1	1	0	0	0	0	0	0	Eukaryota	Arthropoda	Hexapoda	Insecta	Coleoptera	Elateroidea	Cantharidae	Rhagonycha	Rhagonycha_fulva
48	Otu0727	0	0	0	0	0	0	0	0	0	0	1	1	0	0	0	0	0	0	Eukaryota	Arthropoda	Hexapoda	Insecta	Coleoptera	Elateroidea	Cantharidae	Rhagonycha	Rhagonycha_sp1
49	Otu0158	0	0	1	0	0	0	0	0	1	0	0	0	0	0	0	0	0	0	Eukaryota	Arthropoda	Hexapoda	Insecta	Coleoptera	Chrysomeloidea	Cerambycidae	Stenopterus	Stenopterus_rufus
50	Otu0724	0	0	0	0	0	0	0	0	0	0	0	0	1	0	0	0	0	0	Eukaryota	Arthropoda	Hexapoda	Insecta	Coleoptera	Chrysomeloidea	Cerambycidae	Stenurella	Stenurella_bifasciata
51	Otu0318	0	0	1	0	0	0	1	0	0	0	0	0	0	0	0	0	0	0	Eukaryota	Arthropoda	Hexapoda	Insecta	Coleoptera	Chrysomeloidea	Cerambycidae	Stenurella	Stenurella_melanura
52	Otu0372	0	1	0	0	0	0	0	0	0	0	0	0	0	0	0	0	0	0	Eukaryota	Arthropoda	Hexapoda	Insecta	Coleoptera	Scarabaeoidea	Scarabaeidae	Trichius	Trichius_zonatus
53	Otu0021	0	0	0	0	0	0	0	1	0	0	0	0	0	0	0	0	0	0	Eukaryota	Arthropoda	Hexapoda	Insecta	Coleoptera	Cleroidea	Cleridae	Trichodes	Trichodes_alvearius
54	Otu0502	0	0	0	0	0	0	0	0	0	0	0	0	0	0	0	0	1	0	Eukaryota	Arthropoda	Hexapoda	Insecta	Lepidoptera	Bombycoidea	Sphingidae	Laothoe	Laothoe_populi
55	Otu0403	0	0	1	0	0	0	0	0	0	0	0	0	0	0	0	0	0	0	Eukaryota	Arthropoda	Hexapoda	Insecta	Lepidoptera	Gelechioidea	Coleophoridae	Coleophora	Coleophora_trifolii
56	Otu0407	0	0	0	0	1	0	0	0	0	0	0	0	0	0	0	0	0	0	Eukaryota	Arthropoda	Hexapoda	Insecta	Lepidoptera	Gelechioidea	Elachistidae	Cosmiotes	Cosmiotes_consortella
57	Otu0131	0	0	1	0	0	1	0	0	0	0	1	0	1	0	0	0	0	0	Eukaryota	Arthropoda	Hexapoda	Insecta	Lepidoptera	Gelechioidea	Gelechiidae	Bryotropha	Bryotropha_senectella
58	Otu0690	0	0	0	0	0	0	0	0	0	0	1	0	0	0	0	0	0	0	Eukaryota	Arthropoda	Hexapoda	Insecta	Lepidoptera	Gelechioidea	Gelechiidae	Bryotropha	Bryotropha_sp1
59	Otu0599	0	0	0	0	0	0	0	0	0	0	0	0	1	0	1	0	0	0	Eukaryota	Arthropoda	Hexapoda	Insecta	Lepidoptera	Gelechioidea	Gelechiidae	Bryotropha	Bryotropha_terrella
60	Otu0487	0	0	0	0	0	0	0	0	0	0	0	0	1	0	0	0	0	0	Eukaryota	Arthropoda	Hexapoda	Insecta	Lepidoptera	Gelechioidea	Gelechiidae	Bryotropha	Bryotropha_affinis
61	Otu0531	0	0	0	0	1	0	0	0	0	0	0	0	0	0	0	0	0	0	Eukaryota	Arthropoda	Hexapoda	Insecta	Lepidoptera	Gelechioidea	Gelechiidae	Chionodes	Chionodes_distinctella
62	Otu0276	0	0	1	0	0	0	0	0	0	0	0	0	0	0	0	0	0	0	Eukaryota	Arthropoda	Hexapoda	Insecta	Lepidoptera	Gelechioidea	Gelechiidae	Scrobipalpa	Scrobipalpa_acuminatella
63	Otu0366	0	0	0	0	1	0	0	0	0	0	1	0	0	0	0	0	0	0	Eukaryota	Arthropoda	Hexapoda	Insecta	Lepidoptera	Gelechioidea	Gelechiidae	Syncopacma	Syncopacma_taeniolella
64	Otu0374	0	0	0	0	1	0	0	0	0	0	0	0	0	0	0	0	0	0	Eukaryota	Arthropoda	Hexapoda	Insecta	Lepidoptera	Geometroidea	Geometridae	Eupithecia	Eupithecia_centaureata
65	Otu0368	0	0	0	0	0	0	1	0	0	0	0	0	0	0	0	0	0	0	Eukaryota	Arthropoda	Hexapoda	Insecta	Lepidoptera	Geometroidea	Geometridae	Idaea	Idaea_aversata
66	Otu0180	0	0	0	0	1	0	0	0	0	0	1	0	0	0	0	0	0	0	Eukaryota	Arthropoda	Hexapoda	Insecta	Lepidoptera	Geometroidea	Geometridae	Idaea	Idaea_humiliata
67	Otu0092	0	0	0	0	0	0	0	0	0	0	1	0	0	0	0	0	0	0	Eukaryota	Arthropoda	Hexapoda	Insecta	Lepidoptera	Geometroidea	Geometridae	Idaea	Idaea_ochrata
68	Otu0161	0	0	0	0	0	0	0	0	0	0	0	0	1	0	0	0	0	0	Eukaryota	Arthropoda	Hexapoda	Insecta	Lepidoptera	Geometroidea	Geometridae	Macaria	Macaria_alternata
69	Otu0369	0	0	1	0	0	0	0	0	1	0	0	0	0	0	0	0	0	0	Eukaryota	Arthropoda	Hexapoda	Insecta	Lepidoptera	Hesperioidea	Hesperiidae	Ochlodes	Ochlodes_venata
70	Otu0842	0	0	1	0	0	0	0	0	0	0	0	0	0	0	0	0	0	0	Eukaryota	Arthropoda	Hexapoda	Insecta	Lepidoptera	Hesperioidea	Hesperiidae	Thymelicus	Thymelicus_lineola
71	Otu0597	0	0	0	0	1	0	0	0	0	0	0	0	0	0	0	0	0	0	Eukaryota	Arthropoda	Hexapoda	Insecta	Lepidoptera	Hesperioidea	Hesperiidae	Thymelicus	Thymelicus_sylvestris
72	Otu0039	0	0	0	0	1	0	0	0	0	0	0	0	0	0	0	0	0	0	Eukaryota	Arthropoda	Hexapoda	Insecta	Lepidoptera	Zygaenoidea	Zygaenidae	Zygaena	Zygaena carniolica
73	Otu0305	0	0	0	0	0	0	0	0	0	0	0	0	1	0	1	0	0	0	Eukaryota	Arthropoda	Hexapoda	Insecta	Lepidoptera	Gelechioidea	Gelechiidae	Isophrictis	Isophrictis striatella
74	Otu0408	1	0	0	0	0	0	0	0	0	0	0	0	0	0	0	0	0	0	Eukaryota	Arthropoda	Hexapoda	Insecta	Lepidoptera	Gelechioidea	Gelechiidae	Isophrictis	Isophrictis_sp1
75	Otu0460	0	0	1	0	0	0	0	0	0	0	0	0	0	0	0	0	0	0	Eukaryota	Arthropoda	Hexapoda	Insecta	Lepidoptera	Heteroneura_unclassified	Heteroneura_unclassified	Heteroneura_unclassified	Heteroneura_sp1
76	Otu0480	1	0	0	0	0	0	0	0	0	0	0	0	0	0	0	0	0	0	Eukaryota	Arthropoda	Hexapoda	Insecta	Lepidoptera	Gelechioidea	Gelechiidae	Isophrictis	Isophrictis_anthemidella
77	Otu0734	0	0	0	0	0	0	0	0	1	0	0	0	0	0	0	0	0	0	Eukaryota	Arthropoda	Hexapoda	Insecta	Lepidoptera	Heteroneura_unclassified	Heteroneura_unclassified	Heteroneura_unclassified	Heteroneura_sp2
78	Otu0799	0	0	0	0	0	0	0	0	0	0	0	0	0	0	0	0	1	0	Eukaryota	Arthropoda	Hexapoda	Insecta	Lepidoptera	Heteroneura_unclassified	Heteroneura_unclassified	Heteroneura_unclassified	Heteroneura_sp3
79	Otu0244	0	0	1	0	1	0	0	0	0	0	0	0	0	0	0	0	0	0	Eukaryota	Arthropoda	Hexapoda	Insecta	Lepidoptera	Incurvarioidea	Adelidae	Nemophora	Nemophora_fasciella
80	Otu0377	0	0	0	0	0	0	0	0	0	0	0	0	0	0	1	0	0	0	Eukaryota	Arthropoda	Hexapoda	Insecta	Lepidoptera	Noctuoidea	Erebidae	Eilema	Eilema_depressum
81	Otu0311	0	0	1	0	0	0	0	0	0	0	0	0	0	0	0	0	0	0	Eukaryota	Arthropoda	Hexapoda	Insecta	Lepidoptera	Noctuoidea	Erebidae	Eilema	Eilema_lurideolum
82	Otu0013	0	0	0	0	0	0	0	0	0	0	0	0	0	0	1	0	0	0	Eukaryota	Arthropoda	Hexapoda	Insecta	Lepidoptera	Noctuoidea	Noctuidae	Agrotis	Agrotis_segetum
83	Otu0170	0	0	0	0	0	0	0	0	0	0	0	0	0	0	1	0	0	0	Eukaryota	Arthropoda	Hexapoda	Insecta	Lepidoptera	Noctuoidea	Noctuidae	Agrotis	Agrotis_sp1
84	Otu0507	0	0	0	0	0	0	0	0	0	0	0	0	0	0	1	0	0	0	Eukaryota	Arthropoda	Hexapoda	Insecta	Lepidoptera	Noctuoidea	Noctuidae	Agrotis	Agrotis_sp2
85	Otu0070	0	0	0	0	0	0	0	0	1	0	0	0	0	0	0	0	0	0	Eukaryota	Arthropoda	Hexapoda	Insecta	Lepidoptera	Noctuoidea	Noctuidae	Amphipoea	Amphipoea_fucosa
86	Otu0636	0	0	1	0	0	0	0	0	0	0	0	0	0	0	0	0	0	0	Eukaryota	Arthropoda	Hexapoda	Insecta	Lepidoptera	Noctuoidea	Noctuidae	Arenostola	Arenostola_semicana
87	Otu0094	0	0	0	0	0	0	0	0	0	0	0	0	1	0	1	0	0	0	Eukaryota	Arthropoda	Hexapoda	Insecta	Lepidoptera	Noctuoidea	Noctuidae	Autographa	Autographa_gamma
88	Otu0725	0	0	0	0	0	0	0	0	0	0	0	0	1	0	0	0	0	0	Eukaryota	Arthropoda	Hexapoda	Insecta	Lepidoptera	Noctuoidea	Noctuidae	Calophasia	Calophasia_lunula
89	Otu0774	0	0	0	0	0	0	0	0	0	0	0	0	1	0	0	0	0	0	Eukaryota	Arthropoda	Hexapoda	Insecta	Lepidoptera	Noctuoidea	Noctuidae	Calophasia	Calophasia_sp1
90	Otu0455	0	0	0	0	1	0	0	0	0	0	0	0	0	0	0	0	0	0	Eukaryota	Arthropoda	Hexapoda	Insecta	Lepidoptera	Noctuoidea	Noctuidae	Caradrina	Caradrina_morpheus
91	Otu0300	0	0	1	0	0	0	0	0	0	0	0	0	0	0	0	0	0	0	Eukaryota	Arthropoda	Hexapoda	Insecta	Lepidoptera	Noctuoidea	Noctuidae	Diachrysia	Diachrysia_chrysitis
92	Otu0463	0	0	0	0	0	0	0	0	0	0	0	0	0	0	0	0	1	0	Eukaryota	Arthropoda	Hexapoda	Insecta	Lepidoptera	Noctuoidea	Noctuidae	Euclidia	Euclidia_glyphica
93	Otu0078	0	0	0	0	0	0	0	0	0	0	0	0	0	0	0	1	0	0	Eukaryota	Arthropoda	Hexapoda	Insecta	Lepidoptera	Noctuoidea	Noctuidae	Hecatera	Hecatera_bicolorata
94	Otu0041	0	0	0	0	1	0	0	0	0	0	1	0	0	0	0	0	0	0	Eukaryota	Arthropoda	Hexapoda	Insecta	Lepidoptera	Noctuoidea	Noctuidae	Hoplodrina	Hoplodrina_blanda
95	Otu0017	1	0	1	0	0	0	0	0	0	0	0	0	0	0	0	0	0	0	Eukaryota	Arthropoda	Hexapoda	Insecta	Lepidoptera	Noctuoidea	Noctuidae	Hoplodrina	Hoplodrina_octogenaria
96	Otu0127	1	0	0	0	0	0	0	0	0	0	0	0	0	0	0	0	0	0	Eukaryota	Arthropoda	Hexapoda	Insecta	Lepidoptera	Noctuoidea	Noctuidae	Lacanobia	Lacanobia_oleracea
97	Otu0191	0	0	1	0	0	0	0	0	0	0	0	0	0	0	0	0	0	0	Eukaryota	Arthropoda	Hexapoda	Insecta	Lepidoptera	Noctuoidea	Noctuidae	Polia	Polia_bombycina
98	Otu0020	0	0	0	0	1	0	0	0	0	0	0	0	0	0	1	0	1	0	Eukaryota	Arthropoda	Hexapoda	Insecta	Lepidoptera	Noctuoidea	Noctuidae	Xestia	Xestia_c-nigrum
99	Otu0115	0	0	1	0	0	0	0	0	0	0	0	0	0	0	0	0	0	0	Eukaryota	Arthropoda	Hexapoda	Insecta	Lepidoptera	Papilionoidea	Lycaenidae	Lycaena	Lycaena_phlaeas
100	Otu0048	0	0	0	0	0	0	0	0	0	0	0	0	0	0	1	0	0	0	Eukaryota	Arthropoda	Hexapoda	Insecta	Lepidoptera	Papilionoidea	Lycaenidae	Lycaena	Lycaena_tityrus
101	Otu0015	0	0	0	0	1	0	0	0	0	0	0	0	0	0	0	0	1	0	Eukaryota	Arthropoda	Hexapoda	Insecta	Lepidoptera	Papilionoidea	Nymphalidae	Aglais	Aglais_urticae
102	Otu0803	0	0	0	0	0	1	0	0	0	0	0	0	0	0	0	0	0	0	Eukaryota	Arthropoda	Hexapoda	Insecta	Lepidoptera	Papilionoidea	Nymphalidae	Apaturinae_unclassified	Apaturinae_sp1
103	Otu0124	0	0	1	0	0	0	0	0	0	0	0	0	0	0	0	0	0	0	Eukaryota	Arthropoda	Hexapoda	Insecta	Lepidoptera	Papilionoidea	Nymphalidae	Araschnia	Araschnia_levana
104	Otu0082	0	0	0	0	0	0	0	0	0	1	0	0	0	0	0	0	0	0	Eukaryota	Arthropoda	Hexapoda	Insecta	Lepidoptera	Papilionoidea	Nymphalidae	Brenthis	Brenthis_ino
105	Otu0422	0	0	0	0	1	0	0	0	0	0	0	1	0	0	1	0	0	0	Eukaryota	Arthropoda	Hexapoda	Insecta	Lepidoptera	Papilionoidea	Nymphalidae	Maniola	Maniola_jurtina
106	Otu0360	0	0	1	0	1	0	0	0	0	0	1	0	0	0	1	0	0	0	Eukaryota	Arthropoda	Hexapoda	Insecta	Lepidoptera	Papilionoidea	Nymphalidae	Melanargia	Melanargia_galathea
107	Otu0102	0	0	0	0	1	0	0	0	0	0	0	0	0	0	0	0	0	0	Eukaryota	Arthropoda	Hexapoda	Insecta	Lepidoptera	Papilionoidea	Nymphalidae	Melitaea	Melitaea_britomartis
108	Otu0283	0	0	0	0	0	0	0	0	0	1	0	1	0	0	0	0	0	0	Eukaryota	Arthropoda	Hexapoda	Insecta	Lepidoptera	Papilionoidea	Nymphalidae	Nymphalidae_unclassified	Nymphalidae_sp1
109	Otu0496	0	0	0	0	1	0	0	0	0	0	0	0	0	0	0	0	0	0	Eukaryota	Arthropoda	Hexapoda	Insecta	Lepidoptera	Papilionoidea	Nymphalidae	Nymphalidae_unclassified	Nymphalidae_sp2
110	Otu0560	0	0	0	0	1	0	0	0	0	0	0	0	0	0	0	0	0	0	Eukaryota	Arthropoda	Hexapoda	Insecta	Lepidoptera	Papilionoidea	Nymphalidae	Nymphalidae_unclassified	Nymphalidae_sp3
111	Otu0293	0	0	0	0	1	0	0	0	0	0	0	0	0	0	0	0	1	0	Eukaryota	Arthropoda	Hexapoda	Insecta	Lepidoptera	Papilionoidea	Nymphalidae	Nymphalinae_unclassified	Nymphalinae_sp4
112	Otu0434	0	0	0	0	0	0	0	0	0	0	0	0	0	0	0	0	1	0	Eukaryota	Arthropoda	Hexapoda	Insecta	Lepidoptera	Papilionoidea	Nymphalidae	Nymphalinae_unclassified	Nymphalinae_sp5
113	Otu0505	0	0	0	0	0	0	0	0	0	0	0	0	0	0	1	0	0	0	Eukaryota	Arthropoda	Hexapoda	Insecta	Lepidoptera	Papilionoidea	Nymphalidae	Nymphalinae_unclassified	Nymphalinae_sp6
114	Otu0530	0	0	1	0	0	0	0	0	0	0	0	0	0	0	0	0	0	1	Eukaryota	Arthropoda	Hexapoda	Insecta	Lepidoptera	Papilionoidea	Pieridae	Pieris	Pieris_napi
115	Otu0167	0	0	0	0	0	0	1	1	0	0	0	0	0	0	0	0	1	1	Eukaryota	Arthropoda	Hexapoda	Insecta	Lepidoptera	Papilionoidea	Pieridae	Pieris	Pieris_rapae
116	Otu0630	0	0	1	0	1	0	0	0	0	0	0	0	0	0	0	0	0	0	Eukaryota	Arthropoda	Hexapoda	Insecta	Lepidoptera	Pyraloidea	Crambidae	Chrysoteuchia	Chrysoteuchia_culmella
117	Otu0363	0	0	1	0	1	0	0	0	1	0	0	0	0	0	0	0	0	0	Eukaryota	Arthropoda	Hexapoda	Insecta	Lepidoptera	Pyraloidea	Crambidae	Crambus	Crambus_perlella
118	Otu0116	0	0	0	0	0	0	0	0	0	0	0	0	0	0	1	0	0	0	Eukaryota	Arthropoda	Hexapoda	Insecta	Lepidoptera	Pyraloidea	Crambidae	Eudonia	Eudonia_truncicolella
119	Otu0285	0	1	0	0	0	0	0	0	0	0	0	0	0	0	0	0	0	0	Eukaryota	Arthropoda	Hexapoda	Insecta	Lepidoptera	Pyraloidea	Crambidae	Scoparia	Scoparia_pyralella
120	Otu0109	0	0	0	0	0	0	0	0	0	0	0	0	1	0	0	0	0	0	Eukaryota	Arthropoda	Hexapoda	Insecta	Lepidoptera	Pyraloidea	Crambidae	Sitochroa	Sitochroa_palealis
121	Otu0255	0	0	0	0	0	0	0	0	0	0	0	0	0	0	0	0	1	0	Eukaryota	Arthropoda	Hexapoda	Insecta	Lepidoptera	Pyraloidea	Pyralidae	Trachycera	Trachycera_advenella
122	Otu0201	0	0	0	0	0	0	1	0	0	0	0	0	0	0	1	0	0	0	Eukaryota	Arthropoda	Hexapoda	Insecta	Lepidoptera	Pyraloidea	Pyralidae	Endotricha	Endotricha_flammealis
123	Otu0172	0	0	0	0	1	0	0	0	0	0	0	0	0	0	0	0	1	0	Eukaryota	Arthropoda	Hexapoda	Insecta	Lepidoptera	Sesioidea	Choreutidae	Anthophila	Anthophila_fabriciana
124	Otu0492	0	1	0	0	0	0	0	0	0	0	0	0	0	0	0	0	0	0	Eukaryota	Arthropoda	Hexapoda	Insecta	Lepidoptera	Sesioidea	Choreutidae	Prochoreutis	Prochoreutis_myllerana
125	Otu0075	1	0	1	0	0	0	0	0	0	0	1	0	0	0	0	0	0	0	Eukaryota	Arthropoda	Hexapoda	Insecta	Lepidoptera	Tortricoidea	Tortricidae	Agapeta	Agapeta_hamana
126	Otu0808	0	0	0	0	1	0	0	0	0	0	0	0	0	0	0	0	0	0	Eukaryota	Arthropoda	Hexapoda	Insecta	Lepidoptera	Tortricoidea	Tortricidae	Ancylis	Ancylis_comptana
127	Otu0321	0	0	1	0	0	0	0	0	0	0	0	0	0	0	0	0	0	0	Eukaryota	Arthropoda	Hexapoda	Insecta	Lepidoptera	Tortricoidea	Tortricidae	Ancylis	Ancylis_tineana
128	Otu0400	0	0	0	0	0	0	0	0	0	0	0	0	0	0	0	0	1	0	Eukaryota	Arthropoda	Hexapoda	Insecta	Lepidoptera	Tortricoidea	Tortricidae	Celypha	Celypha_lacunana
129	Otu0174	0	1	0	0	1	0	0	0	0	0	0	0	0	0	0	0	0	0	Eukaryota	Arthropoda	Hexapoda	Insecta	Lepidoptera	Tortricoidea	Tortricidae	Dichrorampha	Dichrorampha_petiverella
130	Otu0573	0	0	0	0	1	0	0	0	0	0	0	0	0	0	0	0	0	0	Eukaryota	Arthropoda	Hexapoda	Insecta	Lepidoptera	Tortricoidea	Tortricidae	Tortricidae_unclassified	Tortricidae_sp1
131	Otu0684	0	0	1	0	0	0	0	0	0	0	0	0	0	0	0	0	0	0	Eukaryota	Arthropoda	Hexapoda	Insecta	Lepidoptera	Tortricoidea	Tortricidae	Ancylis	Ancylis_achatana
132	Otu0054	0	0	0	0	1	0	0	0	0	0	0	0	0	0	0	0	0	0	Eukaryota	Arthropoda	Hexapoda	Insecta	Lepidoptera	Zygaenoidea	Zygaenidae	Zygaena	Zygaena_filipendulae
133	Otu0226	0	0	0	0	1	0	0	0	0	0	0	0	0	0	0	0	0	0	Eukaryota	Arthropoda	Hexapoda	Insecta	Lepidoptera	Zygaenoidea	Zygaenidae	Zygaena	Zygaena_purpuralis
134	Otu0065	0	0	1	0	1	0	0	0	0	0	0	0	0	0	0	0	0	0	Eukaryota	Arthropoda	Hexapoda	Insecta	Lepidoptera	Zygaenoidea	Zygaenidae	Zygaena	Zygaena_viciae
135	Otu0123	0	0	0	0	0	0	1	0	0	0	0	0	0	0	0	0	0	0	Eukaryota	Arthropoda	Hexapoda	Insecta	Diptera	Asiloidea	Asilidae	Choerades	Choerades_femorata
136	Otu0299	0	0	0	0	0	0	0	0	0	0	0	0	1	0	0	0	1	0	Eukaryota	Arthropoda	Hexapoda	Insecta	Diptera	Asiloidea	Asilidae	Tolmerus	Tolmerus_atricapillus
137	Otu0133	0	0	0	0	0	0	1	0	0	0	0	0	0	0	0	0	0	0	Eukaryota	Arthropoda	Hexapoda	Insecta	Diptera	Asiloidea	Therevidae	Thereva	Thereva_valida
138	Otu0211	0	0	1	0	1	0	0	0	0	0	0	0	0	0	0	0	0	0	Eukaryota	Arthropoda	Hexapoda	Insecta	Diptera	Asiloidea	Therevidae	Thereva	Thereva_sp1
139	Otu0493	0	0	0	0	0	0	1	0	0	0	0	0	0	0	0	0	0	0	Eukaryota	Arthropoda	Hexapoda	Insecta	Diptera	Asiloidea	Therevidae	Thereva	Thereva_sp2
140	Otu0529	0	0	0	0	0	0	0	0	0	0	0	0	0	1	0	0	0	0	Eukaryota	Arthropoda	Hexapoda	Insecta	Diptera	Carnoidea	Carnoidea_unclassified	Carnoidea_unclassified	Carnoidea_sp1
141	Otu0401	0	0	0	0	0	0	0	0	0	0	1	0	0	0	1	0	0	0	Eukaryota	Arthropoda	Hexapoda	Insecta	Diptera	Carnoidea	Chloropidae	Aphanotrigonum	Aphanotrigonum_darlingtoniae
142	Otu0052	1	1	0	0	0	1	1	0	0	0	0	1	0	1	1	1	0	0	Eukaryota	Arthropoda	Hexapoda	Insecta	Diptera	Carnoidea	Chloropidae	Aphanotrigonum	Aphanotrigonum_nigripes
143	Otu0272	0	0	0	0	1	0	0	0	0	0	0	0	0	0	0	1	1	0	Eukaryota	Arthropoda	Hexapoda	Insecta	Diptera	Carnoidea	Chloropidae	Biorbitella	Biorbitella_hesperia
144	Otu0100	1	1	1	1	1	0	0	0	1	1	1	0	1	0	0	1	1	0	Eukaryota	Arthropoda	Hexapoda	Insecta	Diptera	Carnoidea	Chloropidae	Dasyopa	Dasyopa_triangulata
145	Otu0587	0	0	0	0	0	0	0	0	0	0	0	0	0	0	1	0	0	0	Eukaryota	Arthropoda	Hexapoda	Insecta	Diptera	Carnoidea	Chloropidae	Hapleginella	Hapleginella_conicola
146	Otu0339	0	0	0	0	1	0	0	0	0	0	0	0	0	0	0	0	0	0	Eukaryota	Arthropoda	Hexapoda	Insecta	Diptera	Carnoidea	Chloropidae	Incertella	Incertella_zuercheri
147	Otu0361	0	0	0	0	0	0	0	0	1	0	0	0	0	0	1	0	1	0	Eukaryota	Arthropoda	Hexapoda	Insecta	Diptera	Carnoidea	Chloropidae	Oscinella	Oscinella_frit
148	Otu0474	0	0	0	0	0	0	0	0	0	0	0	0	0	0	0	0	1	0	Eukaryota	Arthropoda	Hexapoda	Insecta	Diptera	Carnoidea	Chloropidae	Oscinella	Oscinella_sp1
149	Otu0647	0	0	0	0	0	0	0	0	1	0	0	0	0	0	0	0	0	0	Eukaryota	Arthropoda	Hexapoda	Insecta	Diptera	Carnoidea	Chloropidae	Oscinella	Oscinella_sp2
150	Otu0686	0	0	0	0	0	0	0	0	0	0	0	0	1	0	0	0	0	0	Eukaryota	Arthropoda	Hexapoda	Insecta	Diptera	Carnoidea	Chloropidae	Oscinella	Oscinella_sp3
151	Otu0688	0	0	0	0	0	0	1	0	0	0	0	0	0	0	0	0	0	0	Eukaryota	Arthropoda	Hexapoda	Insecta	Diptera	Carnoidea	Chloropidae	Oscinella	Oscinella_sp4
152	Otu0063	1	1	1	0	1	1	0	1	0	0	1	1	1	1	1	1	0	1	Eukaryota	Arthropoda	Hexapoda	Insecta	Diptera	Carnoidea	Chloropidae	Oscinellinae_unclassified	Oscinellinae_sp1
153	Otu0121	1	1	0	0	1	0	1	1	1	1	0	0	0	1	1	0	1	1	Eukaryota	Arthropoda	Hexapoda	Insecta	Diptera	Carnoidea	Chloropidae	Oscinellinae_unclassified	Oscinellinae_sp2
154	Otu0126	1	0	1	0	1	1	1	0	1	0	1	0	0	0	0	1	1	1	Eukaryota	Arthropoda	Hexapoda	Insecta	Diptera	Carnoidea	Chloropidae	Oscinellinae_unclassified	Oscinellinae_sp3
155	Otu0296	0	0	0	1	0	0	0	0	0	0	0	0	0	0	0	0	1	1	Eukaryota	Arthropoda	Hexapoda	Insecta	Diptera	Carnoidea	Chloropidae	Oscinellinae_unclassified	Oscinellinae_sp4
156	Otu0358	0	0	0	0	1	0	0	0	0	0	0	0	0	0	0	0	0	0	Eukaryota	Arthropoda	Hexapoda	Insecta	Diptera	Carnoidea	Chloropidae	Oscinellinae_unclassified	Oscinellinae_sp5
157	Otu0381	1	0	0	0	0	0	0	0	0	0	0	0	0	0	0	0	0	0	Eukaryota	Arthropoda	Hexapoda	Insecta	Diptera	Carnoidea	Chloropidae	Oscinellinae_unclassified	Oscinellinae_sp6
158	Otu0406	0	0	0	0	0	0	0	0	0	0	0	0	0	0	0	1	0	0	Eukaryota	Arthropoda	Hexapoda	Insecta	Diptera	Carnoidea	Chloropidae	Oscinellinae_unclassified	Oscinellinae_sp7
159	Otu0568	0	0	0	0	1	0	0	0	0	0	0	0	0	0	0	0	1	0	Eukaryota	Arthropoda	Hexapoda	Insecta	Diptera	Carnoidea	Chloropidae	Oscinellinae_unclassified	Oscinellinae_sp8
160	Otu0679	0	0	0	0	0	0	0	0	0	0	0	0	0	0	1	0	0	0	Eukaryota	Arthropoda	Hexapoda	Insecta	Diptera	Carnoidea	Chloropidae	Oscinellinae_unclassified	Oscinellinae_sp9
161	Otu0154	1	0	1	1	1	1	1	1	1	1	0	0	1	0	0	1	1	0	Eukaryota	Arthropoda	Hexapoda	Insecta	Diptera	Carnoidea	Chloropidae	Tricimba	Tricimba_melancholica
162	Otu0205	0	0	0	0	0	0	1	0	0	0	0	0	0	0	0	0	0	0	Eukaryota	Arthropoda	Hexapoda	Insecta	Diptera	Chironomoidea	Chironomidae	Chironomus	Chironomus_nippodorsalis
163	Otu0772	0	0	0	0	0	0	0	0	1	0	0	0	0	0	0	0	0	0	Eukaryota	Arthropoda	Hexapoda	Insecta	Diptera	Chironomoidea	Chironomidae	Dicrotendipes	Dicrotendipes_pulsus
164	Otu0581	0	0	0	0	0	0	0	0	0	0	0	1	0	0	0	0	0	0	Eukaryota	Arthropoda	Hexapoda	Insecta	Diptera	Chironomoidea	Chironomidae	Metriocnemus	Metriocnemus_albolineatus
165	Otu0245	0	0	0	0	0	0	1	0	1	0	0	0	0	0	0	0	0	0	Eukaryota	Arthropoda	Hexapoda	Insecta	Diptera	Chironomoidea	Chironomidae	Micropsectra	Micropsectra_lindrothi
166	Otu0744	0	0	0	0	0	0	0	0	0	0	0	1	0	0	0	0	0	0	Eukaryota	Arthropoda	Hexapoda	Insecta	Diptera	Chironomoidea	Chironomidae	Smittia	Smittia_edwardsi
167	Otu0598	0	0	0	0	0	1	0	0	0	0	0	0	0	0	0	0	0	0	Eukaryota	Arthropoda	Hexapoda	Insecta	Diptera	Chironomoidea	Simuliidae	Simulium	Simulium_balcanicum
168	Otu0325	0	0	0	0	0	1	0	0	0	0	0	0	0	0	0	0	0	0	Eukaryota	Arthropoda	Hexapoda	Insecta	Diptera	Chironomoidea	Simuliidae	Simulium	Simulium_lineatum
169	Otu0210	0	0	0	0	0	1	0	0	0	0	0	0	0	0	0	0	0	0	Eukaryota	Arthropoda	Hexapoda	Insecta	Diptera	Chironomoidea	Simuliidae	Simulium	Simulium_sp1
170	Otu0354	1	1	0	0	0	0	0	0	0	0	0	0	0	0	0	0	0	0	Eukaryota	Arthropoda	Hexapoda	Insecta	Diptera	Conopoidea	Conopidae	Thecophora	Thecophora_atra
171	Otu0053	1	1	0	1	1	1	0	1	0	0	0	1	0	1	0	1	0	1	Eukaryota	Arthropoda	Hexapoda	Insecta	Diptera	Diptera_unclassified	Diptera_unclassified	Diptera_unclassified	Diptera_sp1
172	Otu0058	1	1	1	1	1	0	1	1	1	1	1	1	0	0	0	0	0	0	Eukaryota	Arthropoda	Hexapoda	Insecta	Diptera	Diptera_unclassified	Diptera_unclassified	Diptera_unclassified	Diptera_sp2
173	Otu0165	0	0	1	1	0	0	1	0	0	1	0	1	0	1	0	1	1	0	Eukaryota	Arthropoda	Hexapoda	Insecta	Diptera	Diptera_unclassified	Diptera_unclassified	Diptera_unclassified	Diptera_sp3
174	Otu0168	1	0	1	1	1	0	0	0	0	0	0	0	0	0	0	0	0	1	Eukaryota	Arthropoda	Hexapoda	Insecta	Diptera	Diptera_unclassified	Diptera_unclassified	Diptera_unclassified	Diptera_sp4
175	Otu0216	0	1	0	0	0	0	0	0	0	0	0	0	0	0	0	0	0	0	Eukaryota	Arthropoda	Hexapoda	Insecta	Diptera	Diptera_unclassified	Diptera_unclassified	Diptera_unclassified	Diptera_sp5
176	Otu0227	0	0	0	0	0	0	0	0	1	0	0	0	0	0	0	0	0	0	Eukaryota	Arthropoda	Hexapoda	Insecta	Diptera	Diptera_unclassified	Diptera_unclassified	Diptera_unclassified	Diptera_sp6
177	Otu0371	0	0	0	0	0	0	0	0	1	0	0	0	0	0	0	0	0	0	Eukaryota	Arthropoda	Hexapoda	Insecta	Diptera	Diptera_unclassified	Diptera_unclassified	Diptera_unclassified	Diptera_sp7
178	Otu0373	1	0	0	0	0	0	0	0	1	0	0	0	0	0	0	0	1	0	Eukaryota	Arthropoda	Hexapoda	Insecta	Diptera	Diptera_unclassified	Diptera_unclassified	Diptera_unclassified	Diptera_sp8
179	Otu0479	0	0	0	0	0	0	0	0	1	0	0	0	0	0	0	0	0	0	Eukaryota	Arthropoda	Hexapoda	Insecta	Diptera	Diptera_unclassified	Diptera_unclassified	Diptera_unclassified	Diptera_sp9
180	Otu0485	0	0	0	0	0	0	0	1	0	0	0	0	0	0	0	0	0	0	Eukaryota	Arthropoda	Hexapoda	Insecta	Diptera	Diptera_unclassified	Diptera_unclassified	Diptera_unclassified	Diptera_sp10
181	Otu0536	0	0	0	0	0	0	0	0	1	0	0	1	0	0	0	0	1	0	Eukaryota	Arthropoda	Hexapoda	Insecta	Diptera	Diptera_unclassified	Diptera_unclassified	Diptera_unclassified	Diptera_sp11
182	Otu0570	1	0	0	0	0	0	0	0	0	0	0	0	0	0	0	0	1	0	Eukaryota	Arthropoda	Hexapoda	Insecta	Diptera	Diptera_unclassified	Diptera_unclassified	Diptera_unclassified	Diptera_sp12
183	Otu0604	0	0	0	0	0	0	0	0	0	0	0	0	0	1	0	0	0	0	Eukaryota	Arthropoda	Hexapoda	Insecta	Diptera	Diptera_unclassified	Diptera_unclassified	Diptera_unclassified	Diptera_sp13
184	Otu0653	0	0	0	0	0	0	0	0	1	0	0	0	0	0	0	0	0	0	Eukaryota	Arthropoda	Hexapoda	Insecta	Diptera	Diptera_unclassified	Diptera_unclassified	Diptera_unclassified	Diptera_sp14
185	Otu0775	0	0	0	0	1	0	0	0	0	0	0	0	0	0	0	0	0	0	Eukaryota	Arthropoda	Hexapoda	Insecta	Diptera	Diptera_unclassified	Diptera_unclassified	Diptera_unclassified	Diptera_sp15
186	Otu0289	0	0	1	0	0	0	0	0	0	0	0	0	0	0	0	0	0	0	Eukaryota	Arthropoda	Hexapoda	Insecta	Diptera	Empidoidea	Dolichopodidae	Dolichopodidae_unclassified	Dolichopodidae_sp1
187	Otu0144	0	0	1	0	0	0	0	0	0	0	0	0	0	0	0	0	0	0	Eukaryota	Arthropoda	Hexapoda	Insecta	Diptera	Empidoidea	Dolichopodidae	Dolichopus	Dolichopus_sp1
188	Otu0155	0	0	0	0	1	0	1	0	0	0	0	0	0	0	0	0	0	0	Eukaryota	Arthropoda	Hexapoda	Insecta	Diptera	Empidoidea	Dolichopodidae	Dolichopus	Dolichopus_sp2
189	Otu0177	0	0	0	0	0	0	0	0	0	0	1	0	0	0	0	0	0	0	Eukaryota	Arthropoda	Hexapoda	Insecta	Diptera	Empidoidea	Dolichopodidae	Dolichopus	Dolichopus_sp3
190	Otu0187	0	0	0	0	0	0	0	0	0	0	1	0	0	0	0	1	1	0	Eukaryota	Arthropoda	Hexapoda	Insecta	Diptera	Empidoidea	Dolichopodidae	Dolichopus	Dolichopus_sp4
191	Otu0188	0	1	1	0	0	0	0	0	0	0	0	0	0	0	0	0	0	0	Eukaryota	Arthropoda	Hexapoda	Insecta	Diptera	Empidoidea	Dolichopodidae	Dolichopus	Dolichopus_sp5
192	Otu0266	0	0	0	0	0	0	0	0	0	0	1	0	0	0	0	0	0	0	Eukaryota	Arthropoda	Hexapoda	Insecta	Diptera	Empidoidea	Dolichopodidae	Dolichopus	Dolichopus_sp6
193	Otu0290	0	0	1	0	0	0	0	0	0	0	0	0	0	0	0	0	0	0	Eukaryota	Arthropoda	Hexapoda	Insecta	Diptera	Empidoidea	Dolichopodidae	Dolichopus	Dolichopus_sp7
194	Otu0326	0	0	1	0	0	0	0	0	0	0	0	0	0	0	0	0	0	0	Eukaryota	Arthropoda	Hexapoda	Insecta	Diptera	Empidoidea	Dolichopodidae	Dolichopus	Dolichopus_sp8
195	Otu0489	0	0	0	0	0	0	0	0	0	0	1	0	0	0	0	0	0	0	Eukaryota	Arthropoda	Hexapoda	Insecta	Diptera	Empidoidea	Dolichopodidae	Dolichopus	Dolichopus_sp9
196	Otu0499	0	0	0	0	0	0	0	0	0	0	0	0	0	0	0	0	1	0	Eukaryota	Arthropoda	Hexapoda	Insecta	Diptera	Empidoidea	Dolichopodidae	Dolichopus	Dolichopus_sp10
197	Otu0517	0	0	0	0	0	0	1	0	0	0	0	0	0	0	0	0	0	0	Eukaryota	Arthropoda	Hexapoda	Insecta	Diptera	Empidoidea	Dolichopodidae	Dolichopus	Dolichopus_sp11
198	Otu0117	0	1	1	0	1	0	1	0	0	1	1	0	0	0	0	0	0	0	Eukaryota	Arthropoda	Hexapoda	Insecta	Diptera	Empidoidea	Dolichopodidae	Xanthochlorus	Xanthochlorus_helvinus
199	Otu0034	1	0	0	0	1	0	1	0	1	0	0	0	0	0	0	0	0	0	Eukaryota	Arthropoda	Hexapoda	Insecta	Diptera	Empidoidea	Empididae	Empis	Empis_livida
200	Otu0076	0	0	1	0	0	0	0	0	0	0	0	0	0	0	0	0	0	0	Eukaryota	Arthropoda	Hexapoda	Insecta	Diptera	Empidoidea	Empidoidea_unclassified	Empidoidea_unclassified	Empidoidea_sp1
201	Otu0384	0	0	0	0	0	0	0	0	0	1	1	1	0	0	0	0	1	0	Eukaryota	Arthropoda	Hexapoda	Insecta	Diptera	Empidoidea	Hybotidae	Elaphropeza	Elaphropeza_ephippiata
202	Otu0140	0	0	0	0	0	0	0	1	0	0	0	0	0	0	0	0	0	0	Eukaryota	Arthropoda	Hexapoda	Insecta	Diptera	Empidoidea	Hybotidae	Platypalpus	Platypalpus_albiseta
203	Otu0668	0	0	0	0	0	0	1	0	0	0	0	0	0	0	0	0	0	0	Eukaryota	Arthropoda	Hexapoda	Insecta	Diptera	Empidoidea	Hybotidae	Platypalpus	Platypalpus_sp1
204	Otu0164	0	0	0	0	0	1	1	0	0	0	0	0	0	0	0	0	0	0	Eukaryota	Arthropoda	Hexapoda	Insecta	Diptera	Ephydroidea	Drosophilidae	Drosophila	Drosophila_limbata
205	Otu0005	1	1	1	1	1	0	1	1	1	1	1	1	1	1	1	1	1	1	Eukaryota	Arthropoda	Hexapoda	Insecta	Diptera	Ephydroidea	Drosophilidae	Drosophila	Drosophila_sp1
206	Otu0357	0	0	0	1	0	0	0	0	0	0	0	0	0	0	0	0	0	0	Eukaryota	Arthropoda	Hexapoda	Insecta	Diptera	Ephydroidea	Drosophilidae	Drosophila	Drosophila_sp2
207	Otu0265	0	0	0	1	1	0	0	0	0	0	0	0	0	1	0	0	0	0	Eukaryota	Arthropoda	Hexapoda	Insecta	Diptera	Ephydroidea	Drosophilidae	Scaptomyza	Scaptomyza_flava
208	Otu0023	1	1	1	1	1	1	1	1	1	0	1	0	1	1	1	0	1	0	Eukaryota	Arthropoda	Hexapoda	Insecta	Diptera	Ephydroidea	Ephydridae	Hydrellia	Hydrellia_griseola
209	Otu0699	0	0	0	0	0	0	0	0	0	0	1	0	0	0	0	0	0	0	Eukaryota	Arthropoda	Hexapoda	Insecta	Diptera	Ephydroidea	Ephydridae	Hydrellia	Hydrellia_sp1
210	Otu0504	0	0	0	0	1	0	1	0	0	0	0	0	0	1	0	0	0	1	Eukaryota	Arthropoda	Hexapoda	Insecta	Diptera	Ephydroidea	Ephydridae	Nostima	Nostima_picta
211	Otu0545	0	0	0	0	0	0	1	0	0	0	0	0	0	0	0	0	0	1	Eukaryota	Arthropoda	Hexapoda	Insecta	Diptera	Ephydroidea	Ephydridae	Nostima	Nostima_sp1
212	Otu0114	0	1	0	0	0	0	0	1	0	0	0	1	0	1	1	1	0	0	Eukaryota	Arthropoda	Hexapoda	Insecta	Diptera	Ephydroidea	Ephydroidea_unclassified	Ephydroidea_unclassified	Ephydroidea_sp1
213	Otu0613	0	1	0	0	0	0	0	0	0	0	0	0	0	1	0	0	0	0	Eukaryota	Arthropoda	Hexapoda	Insecta	Diptera	Ephydroidea	Ephydroidea_unclassified	Ephydroidea_unclassified	Ephydroidea_sp2
214	Otu0261	0	1	0	1	0	0	0	0	0	0	0	0	0	0	0	0	0	0	Eukaryota	Arthropoda	Hexapoda	Insecta	Diptera	Muscoidea	Anthomyiidae	Anthomyia	Anthomyia_pluvialis
215	Otu0457	1	1	0	0	0	0	0	0	0	0	0	0	0	0	0	0	0	0	Eukaryota	Arthropoda	Hexapoda	Insecta	Diptera	Muscoidea	Anthomyiidae	Anthomyia	Anthomyia_sp1
216	Otu0089	1	1	1	1	1	1	1	0	0	1	1	0	0	0	1	0	1	0	Eukaryota	Arthropoda	Hexapoda	Insecta	Diptera	Muscoidea	Anthomyiidae	Botanophila	Botanophila_fugax
217	Otu0494	0	0	1	0	0	0	0	0	0	0	0	0	0	0	0	0	0	0	Eukaryota	Arthropoda	Hexapoda	Insecta	Diptera	Muscoidea	Anthomyiidae	Botanophila	Botanophila_sp1
218	Otu0452	1	0	0	0	1	0	0	0	0	0	0	0	0	0	0	0	0	0	Eukaryota	Arthropoda	Hexapoda	Insecta	Diptera	Muscoidea	Anthomyiidae	Delia	Delia_florilega
219	Otu0050	1	1	1	1	0	1	1	1	1	0	1	1	0	1	0	0	1	0	Eukaryota	Arthropoda	Hexapoda	Insecta	Diptera	Muscoidea	Anthomyiidae	Delia	Delia_radicum
220	Otu0027	1	1	1	1	1	1	1	1	1	1	1	1	1	1	1	0	1	0	Eukaryota	Arthropoda	Hexapoda	Insecta	Diptera	Muscoidea	Anthomyiidae	Delia	Delia_sp1
221	Otu0149	0	0	1	0	0	0	0	0	0	0	0	0	1	0	0	0	0	0	Eukaryota	Arthropoda	Hexapoda	Insecta	Diptera	Muscoidea	Anthomyiidae	Emmesomyia	Emmesomyia_grisea
222	Otu0271	0	0	0	0	0	0	0	0	0	0	0	0	1	0	0	0	0	0	Eukaryota	Arthropoda	Hexapoda	Insecta	Diptera	Muscoidea	Anthomyiidae	Emmesomyia	Emmesomyia_sp1
223	Otu0512	0	0	0	0	1	0	0	0	0	0	0	0	0	0	0	0	0	0	Eukaryota	Arthropoda	Hexapoda	Insecta	Diptera	Muscoidea	Anthomyiidae	Eustalomyia	Eustalomyia_festiva
224	Otu0256	0	0	1	0	0	0	0	0	0	0	0	0	0	0	0	1	0	0	Eukaryota	Arthropoda	Hexapoda	Insecta	Diptera	Muscoidea	Anthomyiidae	Hydrophoria	Hydrophoria_lancifer
225	Otu0521	0	0	0	0	1	0	0	0	0	0	0	0	0	0	0	0	0	0	Eukaryota	Arthropoda	Hexapoda	Insecta	Diptera	Muscoidea	Anthomyiidae	Hylemyza	Hylemyza_partita
226	Otu0214	0	0	1	0	0	0	0	0	0	0	0	0	0	0	0	0	0	0	Eukaryota	Arthropoda	Hexapoda	Insecta	Diptera	Muscoidea	Anthomyiidae		Anthomyiidae sp1
227	Otu0436	0	0	0	0	0	0	0	0	1	0	0	0	0	0	0	0	0	0	Eukaryota	Arthropoda	Hexapoda	Insecta	Diptera	Muscoidea	Anthomyiidae		Anthomyiidae sp2
228	Otu0589	0	0	0	0	0	0	0	0	0	0	0	0	0	0	0	0	1	0	Eukaryota	Arthropoda	Hexapoda	Insecta	Diptera	Muscoidea	Fanniidae	Fannia	Fannia_serena
229	Otu0096	0	1	0	0	0	0	0	0	0	0	0	1	1	1	0	1	0	0	Eukaryota	Arthropoda	Hexapoda	Insecta	Diptera	Muscoidea	Muscidae	Coenosia	Coenosia_tigrina
230	Otu0525	0	1	0	0	0	0	0	0	0	0	0	0	0	0	1	0	0	0	Eukaryota	Arthropoda	Hexapoda	Insecta	Diptera	Muscoidea	Muscidae	Coenosiinae_unclassified	Coenosiinae_sp1
231	Otu0412	0	0	0	0	0	0	1	0	0	1	0	0	0	0	0	0	1	0	Eukaryota	Arthropoda	Hexapoda	Insecta	Diptera	Muscoidea	Muscidae	Helina	Helina_depuncta
232	Otu0108	0	0	0	1	0	0	1	1	0	1	0	0	1	0	1	1	1	0	Eukaryota	Arthropoda	Hexapoda	Insecta	Diptera	Muscoidea	Muscidae	Helina	Helina_reversio
233	Otu0773	0	0	0	0	0	0	0	0	0	0	0	0	0	0	0	1	0	0	Eukaryota	Arthropoda	Hexapoda	Insecta	Diptera	Muscoidea	Muscidae	Helina	Helina_sp1
234	Otu0044	0	1	1	1	1	0	1	0	1	1	0	1	0	0	1	1	0	1	Eukaryota	Arthropoda	Hexapoda	Insecta	Diptera	Muscoidea	Muscidae	Helina	Helina_sp1
235	Otu0337	0	0	0	0	1	0	1	0	0	0	0	0	0	0	0	0	0	0	Eukaryota	Arthropoda	Hexapoda	Insecta	Diptera	Muscoidea	Muscidae	Helina	Helina_sp2
236	Otu0391	0	0	0	0	0	0	1	0	0	0	0	0	0	0	0	0	0	0	Eukaryota	Arthropoda	Hexapoda	Insecta	Diptera	Muscoidea	Muscidae	Helina	Helina_sp3
237	Otu0047	0	0	0	0	0	0	0	0	1	0	0	0	0	0	0	0	0	0	Eukaryota	Arthropoda	Hexapoda	Insecta	Diptera	Muscoidea	Muscidae	Morellia	Morellia_podagrica
238	Otu0642	0	0	0	0	0	0	0	0	0	0	0	0	0	0	0	0	1	0	Eukaryota	Arthropoda	Hexapoda	Insecta	Diptera	Muscoidea	Muscidae	Musca	Musca_sp1
239	Otu0427	0	0	0	0	0	0	0	0	0	0	0	0	0	1	0	0	0	1	Eukaryota	Arthropoda	Hexapoda	Insecta	Diptera	Muscoidea	Muscidae	Muscidae_unclassified	Muscidae_sp1
240	Otu0641	0	0	0	0	0	0	0	0	0	0	0	0	0	0	0	0	1	0	Eukaryota	Arthropoda	Hexapoda	Insecta	Diptera	Muscoidea	Muscidae	Muscidae_unclassified	Muscidae_sp2
241	Otu0385	0	0	1	0	0	0	0	0	0	0	1	0	0	0	0	0	0	0	Eukaryota	Arthropoda	Hexapoda	Insecta	Diptera	Muscoidea	Muscidae	Phaonia	Phaonia_fuscitibia
242	Otu0162	0	0	0	0	1	0	1	0	0	0	0	0	0	0	0	0	0	0	Eukaryota	Arthropoda	Hexapoda	Insecta	Diptera	Muscoidea	Muscidae	Phaonia	Phaonia_savonoskii
243	Otu0248	0	0	0	1	0	0	0	0	0	0	0	1	0	0	0	0	1	0	Eukaryota	Arthropoda	Hexapoda	Insecta	Diptera	Muscoidea	Muscidae	Phaonia	Phaonia_tuguriorum
244	Otu0451	0	0	0	0	0	0	1	0	0	1	0	0	0	0	0	0	0	0	Eukaryota	Arthropoda	Hexapoda	Insecta	Diptera	Muscoidea	Muscidae	Polietes	Polietes_lardarius
245	Otu0837	0	0	0	0	0	0	0	0	0	0	0	0	0	0	0	0	1	0	Eukaryota	Arthropoda	Hexapoda	Insecta	Diptera	Muscoidea	Muscidae	Stomoxys	Stomoxys_calcitrans
246	Otu0471	0	0	0	0	0	0	0	1	0	0	0	0	0	0	0	0	0	0	Eukaryota	Arthropoda	Hexapoda	Insecta	Diptera	Muscoidea	Muscoidea_unclassified	Muscoidea_unclassified	Muscoidea_sp1
247	Otu0511	0	0	0	0	0	0	1	0	1	0	0	0	0	0	0	0	1	0	Eukaryota	Arthropoda	Hexapoda	Insecta	Diptera	Muscoidea	Muscoidea_unclassified	Muscoidea_unclassified	Muscoidea_sp2
248	Otu0646	0	0	0	0	0	0	1	0	0	0	1	0	0	0	0	0	0	0	Eukaryota	Arthropoda	Hexapoda	Insecta	Diptera	Muscoidea	Muscoidea_unclassified	Muscoidea_unclassified	Muscoidea_sp3
249	Otu0253	0	0	0	0	0	0	0	0	1	0	0	0	0	0	1	1	0	0	Eukaryota	Arthropoda	Hexapoda	Insecta	Diptera	Muscoidea	Scathophagidae	Scathophaga	Scathophaga_stercoraria
250	Otu0008	0	0	1	0	1	0	1	0	0	0	1	0	0	0	0	0	1	0	Eukaryota	Arthropoda	Hexapoda	Insecta	Diptera	None_unclassified	None_unclassified	None_unclassified	Diptera_sp16
251	Otu0022	1	0	0	0	1	0	0	0	0	0	0	0	0	0	0	0	0	0	Eukaryota	Arthropoda	Hexapoda	Insecta	Diptera	None_unclassified	None_unclassified	None_unclassified	Diptera_sp17
252	Otu0028	0	0	0	0	0	0	0	0	0	0	0	0	0	0	1	0	0	0	Eukaryota	Arthropoda	Hexapoda	Insecta	Diptera	None_unclassified	None_unclassified	None_unclassified	Diptera_sp18
253	Otu0031	0	0	1	1	0	0	0	0	0	0	1	1	1	1	0	1	0	0	Eukaryota	Arthropoda	Hexapoda	Insecta	Diptera	None_unclassified	None_unclassified	None_unclassified	Diptera_sp19
254	Otu0062	1	1	1	0	1	1	1	0	0	0	0	0	0	0	0	0	0	0	Eukaryota	Arthropoda	Hexapoda	Insecta	Diptera	None_unclassified	None_unclassified	None_unclassified	Diptera_sp20
255	Otu0079	0	1	1	1	1	0	1	1	1	0	1	1	0	0	0	0	1	0	Eukaryota	Arthropoda	Hexapoda	Insecta	Diptera	None_unclassified	None_unclassified	None_unclassified	Diptera_sp21
256	Otu0090	1	0	0	0	1	0	0	0	1	0	0	0	1	0	0	0	1	0	Eukaryota	Arthropoda	Hexapoda	Insecta	Diptera	None_unclassified	None_unclassified	None_unclassified	Diptera_sp22
257	Otu0107	0	0	1	0	0	0	0	0	0	0	0	0	1	0	0	0	0	0	Eukaryota	Arthropoda	Hexapoda	Insecta	Diptera	None_unclassified	None_unclassified	None_unclassified	Diptera_sp23
258	Otu0110	0	0	0	0	1	0	1	0	1	1	1	0	0	0	0	0	0	0	Eukaryota	Arthropoda	Hexapoda	Insecta	Diptera	None_unclassified	None_unclassified	None_unclassified	Diptera_sp24
259	Otu0118	0	0	1	0	0	0	0	0	0	0	1	0	0	0	0	0	0	0	Eukaryota	Arthropoda	Hexapoda	Insecta	Diptera	None_unclassified	None_unclassified	None_unclassified	Diptera_sp25
260	Otu0125	0	1	0	0	0	0	0	0	0	0	0	1	0	0	0	0	0	0	Eukaryota	Arthropoda	Hexapoda	Insecta	Diptera	None_unclassified	None_unclassified	None_unclassified	Diptera_sp26
261	Otu0129	0	1	0	0	0	0	1	0	1	0	0	0	0	0	0	0	0	1	Eukaryota	Arthropoda	Hexapoda	Insecta	Diptera	None_unclassified	None_unclassified	None_unclassified	Diptera_sp27
262	Otu0130	0	0	0	1	1	0	1	0	0	0	0	0	0	0	0	0	0	0	Eukaryota	Arthropoda	Hexapoda	Insecta	Diptera	None_unclassified	None_unclassified	None_unclassified	Diptera_sp28
263	Otu0137	0	0	0	0	1	0	1	0	0	0	0	0	0	0	0	0	0	0	Eukaryota	Arthropoda	Hexapoda	Insecta	Diptera	None_unclassified	None_unclassified	None_unclassified	Diptera_sp29
264	Otu0141	0	0	0	0	0	0	0	0	0	0	0	0	0	0	0	0	1	0	Eukaryota	Arthropoda	Hexapoda	Insecta	Diptera	None_unclassified	None_unclassified	None_unclassified	Diptera_sp30
265	Otu0143	1	0	0	0	1	0	0	0	0	0	1	0	1	1	0	0	0	0	Eukaryota	Arthropoda	Hexapoda	Insecta	Diptera	None_unclassified	None_unclassified	None_unclassified	Diptera_sp31
266	Otu0156	0	0	1	0	0	0	0	0	0	0	0	0	0	0	0	0	0	0	Eukaryota	Arthropoda	Hexapoda	Insecta	Diptera	None_unclassified	None_unclassified	None_unclassified	Diptera_sp32
267	Otu0171	0	0	0	0	0	0	1	0	0	0	0	0	0	0	0	0	0	0	Eukaryota	Arthropoda	Hexapoda	Insecta	Diptera	None_unclassified	None_unclassified	None_unclassified	Diptera_sp33
268	Otu0190	0	0	1	0	0	0	0	0	0	0	0	0	1	0	1	0	0	1	Eukaryota	Arthropoda	Hexapoda	Insecta	Diptera	None_unclassified	None_unclassified	None_unclassified	Diptera_sp34
269	Otu0197	0	0	0	0	0	0	0	0	0	0	0	0	0	0	0	0	1	0	Eukaryota	Arthropoda	Hexapoda	Insecta	Diptera	None_unclassified	None_unclassified	None_unclassified	Diptera_sp35
270	Otu0202	0	0	1	0	1	0	0	0	0	0	0	0	1	0	1	0	0	0	Eukaryota	Arthropoda	Hexapoda	Insecta	Diptera	None_unclassified	None_unclassified	None_unclassified	Diptera_sp36
271	Otu0217	0	0	0	0	0	0	0	0	0	0	0	0	1	0	0	0	0	0	Eukaryota	Arthropoda	Hexapoda	Insecta	Diptera	None_unclassified	None_unclassified	None_unclassified	Diptera_sp37
272	Otu0224	0	0	0	0	0	0	1	0	0	0	0	0	0	0	0	0	0	0	Eukaryota	Arthropoda	Hexapoda	Insecta	Diptera	None_unclassified	None_unclassified	None_unclassified	Diptera_sp38
273	Otu0235	0	0	0	0	0	0	1	0	0	0	0	0	0	0	0	0	0	0	Eukaryota	Arthropoda	Hexapoda	Insecta	Diptera	None_unclassified	None_unclassified	None_unclassified	Diptera_sp39
274	Otu0236	0	0	0	0	0	0	0	0	0	0	0	0	1	0	0	0	0	0	Eukaryota	Arthropoda	Hexapoda	Insecta	Diptera	None_unclassified	None_unclassified	None_unclassified	Diptera_sp40
275	Otu0238	0	0	1	1	0	0	0	0	0	0	0	1	1	1	0	1	0	0	Eukaryota	Arthropoda	Hexapoda	Insecta	Diptera	None_unclassified	None_unclassified	None_unclassified	Diptera_sp41
276	Otu0239	0	0	0	1	0	0	0	0	0	0	0	1	0	0	0	0	0	0	Eukaryota	Arthropoda	Hexapoda	Insecta	Diptera	None_unclassified	None_unclassified	None_unclassified	Diptera_sp42
277	Otu0252	0	0	0	0	0	0	0	1	0	0	0	1	0	1	0	0	0	0	Eukaryota	Arthropoda	Hexapoda	Insecta	Diptera	None_unclassified	None_unclassified	None_unclassified	Diptera_sp43
278	Otu0264	0	1	0	1	0	1	0	0	0	0	0	0	0	0	0	0	0	0	Eukaryota	Arthropoda	Hexapoda	Insecta	Diptera	None_unclassified	None_unclassified	None_unclassified	Diptera_sp44
279	Otu0267	0	1	1	1	0	0	0	0	1	1	0	1	0	0	0	0	0	0	Eukaryota	Arthropoda	Hexapoda	Insecta	Diptera	None_unclassified	None_unclassified	None_unclassified	Diptera_sp45
280	Otu0282	0	0	0	0	0	0	0	0	0	1	0	0	1	0	0	1	0	0	Eukaryota	Arthropoda	Hexapoda	Insecta	Diptera	None_unclassified	None_unclassified	None_unclassified	Diptera_sp46
281	Otu0306	0	0	0	0	0	0	0	0	0	0	0	0	0	1	0	0	0	0	Eukaryota	Arthropoda	Hexapoda	Insecta	Diptera	None_unclassified	None_unclassified	None_unclassified	Diptera_sp47
282	Otu0310	1	0	0	0	0	0	0	0	0	0	0	0	0	0	0	0	0	0	Eukaryota	Arthropoda	Hexapoda	Insecta	Diptera	None_unclassified	None_unclassified	None_unclassified	Diptera_sp48
283	Otu0313	0	0	0	1	0	0	0	0	0	0	0	1	1	0	0	1	0	0	Eukaryota	Arthropoda	Hexapoda	Insecta	Diptera	None_unclassified	None_unclassified	None_unclassified	Diptera_sp49
284	Otu0319	0	0	0	0	0	0	1	0	0	0	0	0	0	0	0	0	0	0	Eukaryota	Arthropoda	Hexapoda	Insecta	Diptera	None_unclassified	None_unclassified	None_unclassified	Diptera_sp50
285	Otu0320	0	0	0	0	0	1	0	0	0	0	0	0	0	0	0	0	0	0	Eukaryota	Arthropoda	Hexapoda	Insecta	Diptera	None_unclassified	None_unclassified	None_unclassified	Diptera_sp51
286	Otu0322	0	0	0	0	0	0	1	0	0	0	0	0	0	0	0	0	0	0	Eukaryota	Arthropoda	Hexapoda	Insecta	Diptera	None_unclassified	None_unclassified	None_unclassified	Diptera_sp52
287	Otu0333	0	0	1	0	0	0	0	0	0	0	0	0	1	0	1	1	1	0	Eukaryota	Arthropoda	Hexapoda	Insecta	Diptera	None_unclassified	None_unclassified	None_unclassified	Diptera_sp53
288	Otu0334	0	0	0	0	0	0	0	0	1	0	0	0	0	1	0	0	0	0	Eukaryota	Arthropoda	Hexapoda	Insecta	Diptera	None_unclassified	None_unclassified	None_unclassified	Diptera_sp54
289	Otu0336	0	0	1	0	0	0	0	0	0	0	0	0	0	0	0	1	0	0	Eukaryota	Arthropoda	Hexapoda	Insecta	Diptera	None_unclassified	None_unclassified	None_unclassified	Diptera_sp55
290	Otu0345	0	0	0	0	0	0	0	0	1	0	0	0	0	0	0	0	0	0	Eukaryota	Arthropoda	Hexapoda	Insecta	Diptera	None_unclassified	None_unclassified	None_unclassified	Diptera_sp56
291	Otu0364	0	0	0	0	0	0	0	0	0	1	0	0	0	0	0	0	0	0	Eukaryota	Arthropoda	Hexapoda	Insecta	Diptera	None_unclassified	None_unclassified	None_unclassified	Diptera_sp57
292	Otu0375	0	0	0	0	0	0	1	0	0	1	0	0	0	0	0	0	0	0	Eukaryota	Arthropoda	Hexapoda	Insecta	Diptera	None_unclassified	None_unclassified	None_unclassified	Diptera_sp58
293	Otu0378	0	0	0	0	0	0	0	0	1	0	0	0	0	0	0	0	0	0	Eukaryota	Arthropoda	Hexapoda	Insecta	Diptera	None_unclassified	None_unclassified	None_unclassified	Diptera_sp59
294	Otu0379	0	0	0	1	0	0	0	1	0	1	0	1	0	0	0	0	0	1	Eukaryota	Arthropoda	Hexapoda	Insecta	Diptera	None_unclassified	None_unclassified	None_unclassified	Diptera_sp60
295	Otu0386	0	1	0	0	0	0	0	0	1	0	1	0	0	0	0	0	1	0	Eukaryota	Arthropoda	Hexapoda	Insecta	Diptera	None_unclassified	None_unclassified	None_unclassified	Diptera_sp61
296	Otu0388	0	0	0	1	0	0	0	0	0	0	0	1	0	0	0	0	0	0	Eukaryota	Arthropoda	Hexapoda	Insecta	Diptera	None_unclassified	None_unclassified	None_unclassified	Diptera_sp62
297	Otu0393	0	0	0	0	0	0	0	0	0	0	0	0	0	0	0	1	0	0	Eukaryota	Arthropoda	Hexapoda	Insecta	Diptera	None_unclassified	None_unclassified	None_unclassified	Diptera_sp63
298	Otu0396	0	0	0	0	0	0	0	0	0	0	0	0	0	0	0	0	0	1	Eukaryota	Arthropoda	Hexapoda	Insecta	Diptera	None_unclassified	None_unclassified	None_unclassified	Diptera_sp64
299	Otu0397	0	0	1	1	0	0	0	0	0	0	0	1	1	0	0	0	0	0	Eukaryota	Arthropoda	Hexapoda	Insecta	Diptera	None_unclassified	None_unclassified	None_unclassified	Diptera_sp65
300	Otu0414	0	1	1	0	0	0	0	0	0	0	0	0	0	0	0	0	0	0	Eukaryota	Arthropoda	Hexapoda	Insecta	Diptera	None_unclassified	None_unclassified	None_unclassified	Diptera_sp66
301	Otu0415	0	0	0	0	0	1	0	0	0	0	0	0	0	0	0	0	0	0	Eukaryota	Arthropoda	Hexapoda	Insecta	Diptera	None_unclassified	None_unclassified	None_unclassified	Diptera_sp67
302	Otu0417	0	0	0	1	0	0	0	0	0	0	0	1	1	0	0	1	0	0	Eukaryota	Arthropoda	Hexapoda	Insecta	Diptera	None_unclassified	None_unclassified	None_unclassified	Diptera_sp68
303	Otu0418	0	0	0	0	0	0	0	0	0	0	0	0	0	1	0	0	0	0	Eukaryota	Arthropoda	Hexapoda	Insecta	Diptera	None_unclassified	None_unclassified	None_unclassified	Diptera_sp69
304	Otu0420	0	0	0	1	0	0	0	0	0	0	0	1	0	0	0	0	0	0	Eukaryota	Arthropoda	Hexapoda	Insecta	Diptera	None_unclassified	None_unclassified	None_unclassified	Diptera_sp70
305	Otu0421	0	0	0	0	1	0	0	0	0	0	0	0	0	0	0	0	0	0	Eukaryota	Arthropoda	Hexapoda	Insecta	Diptera	None_unclassified	None_unclassified	None_unclassified	Diptera_sp71
306	Otu0431	1	0	0	0	0	1	0	0	0	0	1	0	0	1	0	0	0	0	Eukaryota	Arthropoda	Hexapoda	Insecta	Diptera	None_unclassified	None_unclassified	None_unclassified	Diptera_sp72
307	Otu0433	0	0	0	1	0	0	0	0	0	0	0	1	1	0	0	1	0	0	Eukaryota	Arthropoda	Hexapoda	Insecta	Diptera	None_unclassified	None_unclassified	None_unclassified	Diptera_sp73
308	Otu0438	0	0	0	0	0	0	0	0	0	0	1	0	0	0	0	0	0	0	Eukaryota	Arthropoda	Hexapoda	Insecta	Diptera	None_unclassified	None_unclassified	None_unclassified	Diptera_sp74
309	Otu0440	0	0	0	0	0	0	1	0	0	0	0	0	0	0	0	0	0	0	Eukaryota	Arthropoda	Hexapoda	Insecta	Diptera	None_unclassified	None_unclassified	None_unclassified	Diptera_sp75
310	Otu0443	0	1	0	1	0	0	0	0	0	1	0	0	0	0	0	0	0	0	Eukaryota	Arthropoda	Hexapoda	Insecta	Diptera	None_unclassified	None_unclassified	None_unclassified	Diptera_sp76
311	Otu0448	1	1	0	0	0	0	0	0	0	0	0	0	0	0	0	0	0	0	Eukaryota	Arthropoda	Hexapoda	Insecta	Diptera	None_unclassified	None_unclassified	None_unclassified	Diptera_sp77
312	Otu0449	0	0	0	0	0	0	1	0	1	0	0	0	0	0	0	0	0	0	Eukaryota	Arthropoda	Hexapoda	Insecta	Diptera	None_unclassified	None_unclassified	None_unclassified	Diptera_sp78
313	Otu0456	0	0	0	0	1	0	0	0	0	0	0	0	0	0	0	0	0	0	Eukaryota	Arthropoda	Hexapoda	Insecta	Diptera	None_unclassified	None_unclassified	None_unclassified	Diptera_sp79
314	Otu0459	0	0	0	0	0	0	0	0	0	0	0	0	0	0	1	0	0	0	Eukaryota	Arthropoda	Hexapoda	Insecta	Diptera	None_unclassified	None_unclassified	None_unclassified	Diptera_sp80
315	Otu0461	0	0	0	0	1	0	0	0	0	0	0	0	0	0	0	0	0	0	Eukaryota	Arthropoda	Hexapoda	Insecta	Diptera	None_unclassified	None_unclassified	None_unclassified	Diptera_sp81
316	Otu0462	0	0	0	0	0	0	0	0	0	0	0	0	0	0	0	0	0	1	Eukaryota	Arthropoda	Hexapoda	Insecta	Diptera	None_unclassified	None_unclassified	None_unclassified	Diptera_sp82
317	Otu0467	0	0	0	1	0	0	0	0	0	0	0	1	1	0	0	0	0	0	Eukaryota	Arthropoda	Hexapoda	Insecta	Diptera	None_unclassified	None_unclassified	None_unclassified	Diptera_sp83
318	Otu0475	0	0	0	0	0	0	0	0	0	1	0	0	0	0	0	0	0	0	Eukaryota	Arthropoda	Hexapoda	Insecta	Diptera	None_unclassified	None_unclassified	None_unclassified	Diptera_sp84
319	Otu0484	0	0	1	1	0	0	0	0	0	0	0	1	0	0	0	0	0	0	Eukaryota	Arthropoda	Hexapoda	Insecta	Diptera	None_unclassified	None_unclassified	None_unclassified	Diptera_sp85
320	Otu0501	0	0	0	1	0	0	0	0	0	0	0	0	0	1	0	0	0	0	Eukaryota	Arthropoda	Hexapoda	Insecta	Diptera	None_unclassified	None_unclassified	None_unclassified	Diptera_sp86
321	Otu0508	0	0	1	0	0	0	0	0	0	0	0	0	0	0	0	0	0	0	Eukaryota	Arthropoda	Hexapoda	Insecta	Diptera	None_unclassified	None_unclassified	None_unclassified	Diptera_sp87
322	Otu0509	0	0	1	0	0	0	0	0	0	0	0	0	0	0	0	0	0	0	Eukaryota	Arthropoda	Hexapoda	Insecta	Diptera	None_unclassified	None_unclassified	None_unclassified	Diptera_sp88
323	Otu0510	1	0	0	0	0	0	0	0	0	0	0	0	0	1	0	0	0	0	Eukaryota	Arthropoda	Hexapoda	Insecta	Diptera	None_unclassified	None_unclassified	None_unclassified	Diptera_sp89
324	Otu0513	0	0	0	0	0	0	0	0	0	1	0	0	0	0	0	0	0	0	Eukaryota	Arthropoda	Hexapoda	Insecta	Diptera	None_unclassified	None_unclassified	None_unclassified	Diptera_sp90
325	Otu0523	0	0	0	0	0	1	0	0	0	0	0	0	0	0	0	0	0	0	Eukaryota	Arthropoda	Hexapoda	Insecta	Diptera	None_unclassified	None_unclassified	None_unclassified	Diptera_sp91
326	Otu0526	1	0	0	0	0	0	0	0	0	0	0	0	0	0	0	0	0	0	Eukaryota	Arthropoda	Hexapoda	Insecta	Diptera	None_unclassified	None_unclassified	None_unclassified	Diptera_sp92
327	Otu0532	0	0	0	0	1	0	0	0	0	0	0	0	1	0	1	0	0	0	Eukaryota	Arthropoda	Hexapoda	Insecta	Diptera	None_unclassified	None_unclassified	None_unclassified	Diptera_sp93
328	Otu0533	0	0	0	0	0	0	0	0	0	0	0	0	0	0	0	0	0	1	Eukaryota	Arthropoda	Hexapoda	Insecta	Diptera	None_unclassified	None_unclassified	None_unclassified	Diptera_sp94
329	Otu0538	0	0	0	0	0	0	1	0	0	0	1	0	0	0	0	0	0	0	Eukaryota	Arthropoda	Hexapoda	Insecta	Diptera	None_unclassified	None_unclassified	None_unclassified	Diptera_sp95
330	Otu0547	0	0	0	0	0	0	0	0	0	0	0	0	1	0	0	0	0	0	Eukaryota	Arthropoda	Hexapoda	Insecta	Diptera	None_unclassified	None_unclassified	None_unclassified	Diptera_sp96
331	Otu0551	0	0	0	0	0	0	0	0	0	0	0	0	1	0	0	0	0	0	Eukaryota	Arthropoda	Hexapoda	Insecta	Diptera	None_unclassified	None_unclassified	None_unclassified	Diptera_sp97
332	Otu0557	0	0	0	0	0	0	0	0	0	0	0	1	1	0	0	0	0	0	Eukaryota	Arthropoda	Hexapoda	Insecta	Diptera	None_unclassified	None_unclassified	None_unclassified	Diptera_sp98
333	Otu0569	0	0	0	0	1	0	0	0	0	0	0	0	0	0	0	0	0	0	Eukaryota	Arthropoda	Hexapoda	Insecta	Diptera	None_unclassified	None_unclassified	None_unclassified	Diptera_sp99
334	Otu0574	0	1	0	0	0	1	0	0	0	0	0	0	0	0	0	0	0	0	Eukaryota	Arthropoda	Hexapoda	Insecta	Diptera	None_unclassified	None_unclassified	None_unclassified	Diptera_sp100
335	Otu0576	0	0	0	1	0	0	0	0	0	0	0	0	0	0	0	1	0	0	Eukaryota	Arthropoda	Hexapoda	Insecta	Diptera	None_unclassified	None_unclassified	None_unclassified	Diptera_sp101
336	Otu0603	0	0	1	0	0	0	0	0	0	0	0	0	0	0	0	0	0	0	Eukaryota	Arthropoda	Hexapoda	Insecta	Diptera	None_unclassified	None_unclassified	None_unclassified	Diptera_sp102
337	Otu0616	0	0	0	0	0	0	0	1	0	0	0	0	0	0	0	1	0	0	Eukaryota	Arthropoda	Hexapoda	Insecta	Diptera	None_unclassified	None_unclassified	None_unclassified	Diptera_sp103
338	Otu0620	0	0	0	1	0	1	0	0	0	0	0	0	0	0	0	0	0	0	Eukaryota	Arthropoda	Hexapoda	Insecta	Diptera	None_unclassified	None_unclassified	None_unclassified	Diptera_sp104
339	Otu0627	0	0	0	0	0	0	0	0	0	0	0	1	1	0	0	0	0	0	Eukaryota	Arthropoda	Hexapoda	Insecta	Diptera	None_unclassified	None_unclassified	None_unclassified	Diptera_sp105
340	Otu0631	0	0	0	0	0	0	0	0	1	0	0	0	0	0	0	0	0	0	Eukaryota	Arthropoda	Hexapoda	Insecta	Diptera	None_unclassified	None_unclassified	None_unclassified	Diptera_sp106
341	Otu0670	0	0	0	0	0	0	0	0	0	0	0	0	0	0	0	0	1	0	Eukaryota	Arthropoda	Hexapoda	Insecta	Diptera	None_unclassified	None_unclassified	None_unclassified	Diptera_sp107
342	Otu0681	0	0	0	0	0	0	0	0	0	0	0	0	0	0	0	0	1	0	Eukaryota	Arthropoda	Hexapoda	Insecta	Diptera	None_unclassified	None_unclassified	None_unclassified	Diptera_sp108
343	Otu0691	0	0	1	0	0	0	0	0	0	0	0	0	0	0	0	0	0	0	Eukaryota	Arthropoda	Hexapoda	Insecta	Diptera	None_unclassified	None_unclassified	None_unclassified	Diptera_sp109
344	Otu0695	0	0	0	0	1	0	0	0	0	0	0	0	0	0	0	0	0	0	Eukaryota	Arthropoda	Hexapoda	Insecta	Diptera	None_unclassified	None_unclassified	None_unclassified	Diptera_sp110
345	Otu0705	0	0	0	0	0	0	0	0	1	0	1	0	0	0	0	0	0	0	Eukaryota	Arthropoda	Hexapoda	Insecta	Diptera	None_unclassified	None_unclassified	None_unclassified	Diptera_sp111
346	Otu0710	0	0	0	0	0	0	0	0	0	0	0	0	0	1	0	0	0	0	Eukaryota	Arthropoda	Hexapoda	Insecta	Diptera	None_unclassified	None_unclassified	None_unclassified	Diptera_sp112
347	Otu0723	0	0	0	0	0	0	0	0	0	0	0	0	0	0	1	0	0	1	Eukaryota	Arthropoda	Hexapoda	Insecta	Diptera	None_unclassified	None_unclassified	None_unclassified	Diptera_sp113
348	Otu0749	0	0	0	0	0	0	1	0	0	0	0	0	0	0	0	0	0	0	Eukaryota	Arthropoda	Hexapoda	Insecta	Diptera	None_unclassified	None_unclassified	None_unclassified	Diptera_sp114
349	Otu0759	0	0	0	1	0	0	0	0	0	0	0	0	0	0	0	0	0	0	Eukaryota	Arthropoda	Hexapoda	Insecta	Diptera	None_unclassified	None_unclassified	None_unclassified	Diptera_sp115
350	Otu0760	0	0	0	0	0	0	0	0	0	0	0	0	1	0	0	0	0	0	Eukaryota	Arthropoda	Hexapoda	Insecta	Diptera	None_unclassified	None_unclassified	None_unclassified	Diptera_sp116
351	Otu0762	1	0	0	0	1	0	0	0	0	0	0	0	0	0	0	0	0	0	Eukaryota	Arthropoda	Hexapoda	Insecta	Diptera	None_unclassified	None_unclassified	None_unclassified	Diptera_sp117
352	Otu0765	1	0	0	0	0	0	0	0	0	0	1	0	0	0	0	0	0	0	Eukaryota	Arthropoda	Hexapoda	Insecta	Diptera	None_unclassified	None_unclassified	None_unclassified	Diptera_sp118
353	Otu0779	0	0	0	1	0	0	0	0	0	0	0	0	0	0	0	0	0	0	Eukaryota	Arthropoda	Hexapoda	Insecta	Diptera	None_unclassified	None_unclassified	None_unclassified	Diptera_sp119
354	Otu0781	0	0	0	0	0	0	0	0	1	0	0	0	0	0	0	0	1	0	Eukaryota	Arthropoda	Hexapoda	Insecta	Diptera	None_unclassified	None_unclassified	None_unclassified	Diptera_sp120
355	Otu0793	0	0	0	0	0	0	0	0	0	0	0	1	0	0	0	0	0	0	Eukaryota	Arthropoda	Hexapoda	Insecta	Diptera	None_unclassified	None_unclassified	None_unclassified	Diptera_sp121
356	Otu0795	0	0	0	0	0	0	0	0	0	0	0	1	0	0	0	1	0	0	Eukaryota	Arthropoda	Hexapoda	Insecta	Diptera	None_unclassified	None_unclassified	None_unclassified	Diptera_sp122
357	Otu0813	0	0	1	0	0	0	0	0	0	0	0	0	0	0	0	0	0	0	Eukaryota	Arthropoda	Hexapoda	Insecta	Diptera	None_unclassified	None_unclassified	None_unclassified	Diptera_sp123
358	Otu0817	0	0	0	0	0	0	0	0	0	0	0	1	0	0	0	0	0	0	Eukaryota	Arthropoda	Hexapoda	Insecta	Diptera	None_unclassified	None_unclassified	None_unclassified	Diptera_sp124
359	Otu0825	0	0	0	0	0	0	1	0	0	0	1	0	0	0	0	0	0	0	Eukaryota	Arthropoda	Hexapoda	Insecta	Diptera	None_unclassified	None_unclassified	None_unclassified	Diptera_sp125
360	Otu0410	0	0	0	0	0	1	1	0	0	0	0	0	0	1	0	0	0	1	Eukaryota	Arthropoda	Hexapoda	Insecta	Diptera	Oestroidea	Calliphoridae	Calliphora	Calliphora_vicina
361	Otu0104	0	0	0	0	1	0	0	0	0	0	0	0	0	0	0	0	0	0	Eukaryota	Arthropoda	Hexapoda	Insecta	Diptera	Oestroidea	Calliphoridae	Calliphora	Calliphora_vomitoria
362	Otu0404	0	0	0	0	0	0	0	1	0	0	0	0	0	0	0	0	0	0	Eukaryota	Arthropoda	Hexapoda	Insecta	Diptera	Oestroidea	Calliphoridae	Calliphoridae_unclassified	Calliphoridae_sp1
363	Otu0792	0	0	0	0	0	0	0	0	0	0	1	0	0	0	0	0	0	0	Eukaryota	Arthropoda	Hexapoda	Insecta	Diptera	Oestroidea	Calliphoridae	Calliphoridae_unclassified	Calliphoridae_sp2
364	Otu0019	0	0	0	0	0	0	0	0	0	0	0	0	0	0	1	0	1	0	Eukaryota	Arthropoda	Hexapoda	Insecta	Diptera	Oestroidea	Calliphoridae	Cynomya	Cynomya_mortuorum
365	Otu0014	0	1	0	0	0	0	1	0	0	0	0	0	0	1	0	0	0	1	Eukaryota	Arthropoda	Hexapoda	Insecta	Diptera	Oestroidea	Calliphoridae	Lucilia	Lucilia_ampullacea
366	Otu0359	0	1	0	0	0	0	0	0	0	0	0	0	0	1	0	0	0	1	Eukaryota	Arthropoda	Hexapoda	Insecta	Diptera	Oestroidea	Calliphoridae	Lucilia	Lucilia_sp1
367	Otu0450	0	0	0	0	0	0	0	0	0	0	0	0	0	0	0	0	0	1	Eukaryota	Arthropoda	Hexapoda	Insecta	Diptera	Oestroidea	Calliphoridae	Lucilia	Lucilia_sp2
368	Otu0018	0	0	1	1	0	0	1	0	0	0	1	1	0	0	0	0	0	1	Eukaryota	Arthropoda	Hexapoda	Insecta	Diptera	Oestroidea	Calliphoridae	Lucilia	Lucilia_caesar
369	Otu0207	0	0	1	0	0	0	0	0	0	0	1	0	0	0	0	0	0	0	Eukaryota	Arthropoda	Hexapoda	Insecta	Diptera	Oestroidea	Calliphoridae	Lucilia	Lucilia_sp1
370	Otu0609	0	0	0	0	0	0	0	0	0	0	0	0	0	1	0	0	0	1	Eukaryota	Arthropoda	Hexapoda	Insecta	Diptera	Oestroidea	Calliphoridae	Lucilia	Lucilia_cuprina
371	Otu0112	1	0	1	0	0	0	1	1	0	0	0	0	0	0	0	1	1	0	Eukaryota	Arthropoda	Hexapoda	Insecta	Diptera	Oestroidea	Calliphoridae	Lucilia	Lucilia_richardsi
372	Otu0003	0	1	0	1	0	1	0	1	1	1	0	1	0	1	1	1	1	1	Eukaryota	Arthropoda	Hexapoda	Insecta	Diptera	Oestroidea	Calliphoridae	Lucilia	Lucilia_sericata
373	Otu0656	0	0	0	0	0	0	0	0	0	0	0	1	0	0	0	0	0	1	Eukaryota	Arthropoda	Hexapoda	Insecta	Diptera	Oestroidea	Calliphoridae	Lucilia	Lucilia_sp1
374	Otu0826	0	0	0	1	0	0	0	0	0	0	0	0	0	1	0	0	0	0	Eukaryota	Arthropoda	Hexapoda	Insecta	Diptera	Oestroidea	Calliphoridae	Lucilia	Lucilia_sp2
375	Otu0203	0	0	0	0	0	0	0	0	0	0	0	1	0	1	0	0	1	0	Eukaryota	Arthropoda	Hexapoda	Insecta	Diptera	Oestroidea	Calliphoridae	Melinda	Melinda_viridicyanea
376	Otu0442	0	0	0	0	0	0	0	0	0	0	0	0	1	0	1	1	0	0	Eukaryota	Arthropoda	Hexapoda	Insecta	Diptera	Oestroidea	Calliphoridae	Melinda	Melinda_sp1
377	Otu0342	0	0	0	0	0	0	0	0	0	0	0	0	0	0	0	0	0	1	Eukaryota	Arthropoda	Hexapoda	Insecta	Diptera	Oestroidea	Calliphoridae	Pollenia	Pollenia_griseotomentosa
378	Otu0061	1	1	1	1	1	0	0	0	1	1	0	1	0	1	0	1	1	1	Eukaryota	Arthropoda	Hexapoda	Insecta	Diptera	Oestroidea	Calliphoridae	Pollenia	Pollenia_pediculata
379	Otu0025	0	0	1	0	0	0	1	0	1	1	0	1	1	1	1	0	1	0	Eukaryota	Arthropoda	Hexapoda	Insecta	Diptera	Oestroidea	Calliphoridae	Pollenia	Pollenia_rudis
380	Otu0113	0	1	1	0	0	0	1	0	0	1	0	0	0	0	0	1	1	1	Eukaryota	Arthropoda	Hexapoda	Insecta	Diptera	Oestroidea	Calliphoridae	Pollenia	Pollenia_sp1
381	Otu0122	0	0	0	0	0	0	0	0	0	0	0	0	1	0	0	1	0	0	Eukaryota	Arthropoda	Hexapoda	Insecta	Diptera	Oestroidea	Calliphoridae	Pollenia	Pollenia_sp1
382	Otu0157	0	0	0	0	0	0	0	1	0	0	0	0	0	0	0	0	0	0	Eukaryota	Arthropoda	Hexapoda	Insecta	Diptera	Oestroidea	Calliphoridae	Protophormia	Protophormia_terraenovae
383	Otu0120	0	0	0	1	0	0	0	0	0	0	0	0	0	0	0	0	0	0	Eukaryota	Arthropoda	Hexapoda	Insecta	Diptera	Oestroidea	Oestroidea_unclassified	Oestroidea_unclassified	Oestroidea_sp1
384	Otu0189	0	0	1	0	0	0	0	0	0	0	0	0	0	0	0	0	0	0	Eukaryota	Arthropoda	Hexapoda	Insecta	Diptera	Oestroidea	Oestroidea_unclassified	Oestroidea_unclassified	Oestroidea_sp2
385	Otu0275	0	0	0	0	0	0	0	0	0	0	0	0	1	0	0	0	0	0	Eukaryota	Arthropoda	Hexapoda	Insecta	Diptera	Oestroidea	Oestroidea_unclassified	Oestroidea_unclassified	Oestroidea_sp3
386	Otu0309	0	0	0	0	0	0	0	0	0	0	0	0	1	0	0	0	0	0	Eukaryota	Arthropoda	Hexapoda	Insecta	Diptera	Oestroidea	Oestroidea_unclassified	Oestroidea_unclassified	Oestroidea_sp4
387	Otu0315	0	0	0	0	1	0	0	0	0	0	0	0	0	0	1	0	0	0	Eukaryota	Arthropoda	Hexapoda	Insecta	Diptera	Oestroidea	Oestroidea_unclassified	Oestroidea_unclassified	Oestroidea_sp5
388	Otu0405	0	0	0	1	0	0	0	1	1	0	0	0	0	0	0	0	0	0	Eukaryota	Arthropoda	Hexapoda	Insecta	Diptera	Oestroidea	Oestroidea_unclassified	Oestroidea_unclassified	Oestroidea_sp6
389	Otu0445	0	0	0	0	1	0	0	0	0	0	0	0	0	0	1	0	1	0	Eukaryota	Arthropoda	Hexapoda	Insecta	Diptera	Oestroidea	Oestroidea_unclassified	Oestroidea_unclassified	Oestroidea_sp7
390	Otu0476	0	0	0	1	0	0	0	0	1	0	0	1	0	0	0	0	0	0	Eukaryota	Arthropoda	Hexapoda	Insecta	Diptera	Oestroidea	Oestroidea_unclassified	Oestroidea_unclassified	Oestroidea_sp8
391	Otu0537	0	0	0	1	0	0	0	0	0	0	0	0	0	0	0	0	0	0	Eukaryota	Arthropoda	Hexapoda	Insecta	Diptera	Oestroidea	Oestroidea_unclassified	Oestroidea_unclassified	Oestroidea_sp9
392	Otu0664	0	0	0	0	0	0	0	0	0	0	0	0	0	0	1	0	0	0	Eukaryota	Arthropoda	Hexapoda	Insecta	Diptera	Oestroidea	Oestroidea_unclassified	Oestroidea_unclassified	Oestroidea_sp10
393	Otu0676	0	0	0	0	0	0	0	0	0	0	1	0	0	0	0	0	0	0	Eukaryota	Arthropoda	Hexapoda	Insecta	Diptera	Oestroidea	Oestroidea_unclassified	Oestroidea_unclassified	Oestroidea_sp11
394	Otu0698	0	0	0	0	0	0	0	0	0	0	1	0	0	0	0	0	0	0	Eukaryota	Arthropoda	Hexapoda	Insecta	Diptera	Oestroidea	Oestroidea_unclassified	Oestroidea_unclassified	Oestroidea_sp12
395	Otu0805	1	0	0	0	0	0	0	0	0	0	0	0	0	0	0	0	0	0	Eukaryota	Arthropoda	Hexapoda	Insecta	Diptera	Oestroidea	Oestroidea_unclassified	Oestroidea_unclassified	Oestroidea_sp13
396	Otu0103	0	1	0	1	0	0	0	0	0	0	1	0	0	0	1	0	0	1	Eukaryota	Arthropoda	Hexapoda	Insecta	Diptera	Oestroidea	Sarcophagidae	Brachicoma	Brachicoma_devia
397	Otu0382	0	0	0	0	0	1	0	0	0	0	0	0	0	0	0	0	0	0	Eukaryota	Arthropoda	Hexapoda	Insecta	Diptera	Oestroidea	Sarcophagidae	Ravinia	Ravinia_pernix
398	Otu0435	0	0	0	1	0	0	0	0	0	0	0	0	0	0	0	0	0	1	Eukaryota	Arthropoda	Hexapoda	Insecta	Diptera	Oestroidea	Sarcophagidae	Sarcophaga	Sarcophaga_albiceps
399	Otu0175	0	0	0	0	0	0	1	0	0	0	0	0	0	0	0	0	1	0	Eukaryota	Arthropoda	Hexapoda	Insecta	Diptera	Oestroidea	Sarcophagidae	Sarcophaga	Sarcophaga_aratrix
400	Otu0297	0	1	0	0	0	0	0	0	0	0	0	0	0	0	0	0	0	0	Eukaryota	Arthropoda	Hexapoda	Insecta	Diptera	Oestroidea	Sarcophagidae	Sarcophaga	Sarcophaga_argyrostoma
401	Otu0362	0	0	0	0	0	0	0	0	0	0	1	0	0	0	0	0	0	0	Eukaryota	Arthropoda	Hexapoda	Insecta	Diptera	Oestroidea	Sarcophagidae	Sarcophaga	Sarcophaga_caerulescens
402	Otu0222	0	0	0	1	0	0	0	0	0	0	0	0	0	1	0	0	1	0	Eukaryota	Arthropoda	Hexapoda	Insecta	Diptera	Oestroidea	Sarcophagidae	Sarcophaga	Sarcophaga_crassimargo
403	Otu0134	0	1	1	1	1	1	1	0	0	0	1	0	1	0	1	1	1	1	Eukaryota	Arthropoda	Hexapoda	Insecta	Diptera	Oestroidea	Sarcophagidae	Sarcophaga	Sarcophaga_depressifrons
404	Otu0470	0	0	0	0	0	0	0	0	0	1	0	0	0	0	0	0	0	0	Eukaryota	Arthropoda	Hexapoda	Insecta	Diptera	Oestroidea	Sarcophagidae	Sarcophaga	Sarcophaga_dissimilis
405	Otu0097	0	1	0	1	0	0	0	0	0	0	0	0	0	0	0	0	0	1	Eukaryota	Arthropoda	Hexapoda	Insecta	Diptera	Oestroidea	Sarcophagidae	Sarcophaga	Sarcophaga_haemorrhoidalis
406	Otu0232	0	0	0	0	1	0	1	0	0	0	0	0	0	0	0	1	0	1	Eukaryota	Arthropoda	Hexapoda	Insecta	Diptera	Oestroidea	Sarcophagidae	Sarcophaga	Sarcophaga_incisilobata
407	Otu0402	0	0	0	0	0	0	0	0	0	0	0	0	0	1	0	0	1	0	Eukaryota	Arthropoda	Hexapoda	Insecta	Diptera	Oestroidea	Sarcophagidae	Sarcophaga	Sarcophaga_melanura
408	Otu0016	0	0	0	0	0	0	0	0	0	0	1	0	0	0	0	0	0	0	Eukaryota	Arthropoda	Hexapoda	Insecta	Diptera	Oestroidea	Sarcophagidae	Sarcophaga	Sarcophaga_proxima
409	Otu0106	0	0	0	0	1	0	0	0	0	0	0	0	1	0	0	0	0	0	Eukaryota	Arthropoda	Hexapoda	Insecta	Diptera	Oestroidea	Sarcophagidae	Sarcophaga	Sarcophaga_pumila
410	Otu0148	0	0	1	0	0	1	0	0	0	0	0	0	0	1	0	1	0	1	Eukaryota	Arthropoda	Hexapoda	Insecta	Diptera	Oestroidea	Sarcophagidae	Sarcophaga	Sarcophaga_sp1
411	Otu0215	0	0	0	0	0	0	0	0	0	1	0	0	0	0	0	0	0	0	Eukaryota	Arthropoda	Hexapoda	Insecta	Diptera	Oestroidea	Sarcophagidae	Sarcophaga	Sarcophaga_schineri
412	Otu0071	1	1	0	1	0	0	0	1	0	1	1	0	1	0	1	1	0	0	Eukaryota	Arthropoda	Hexapoda	Insecta	Diptera	Oestroidea	Sarcophagidae	Sarcophaga	Sarcophaga_soror
413	Otu0274	0	1	0	0	0	0	0	0	0	0	0	0	1	0	1	0	0	0	Eukaryota	Arthropoda	Hexapoda	Insecta	Diptera	Oestroidea	Sarcophagidae	Sarcophaga	Sarcophaga_teretirostris
414	Otu0099	1	1	1	1	1	1	1	0	0	0	1	1	1	0	0	1	1	1	Eukaryota	Arthropoda	Hexapoda	Insecta	Diptera	Oestroidea	Sarcophagidae	Sarcophaga	Sarcophaga_sp1
415	Otu0298	0	0	0	0	0	0	0	0	0	0	0	0	0	0	0	1	0	0	Eukaryota	Arthropoda	Hexapoda	Insecta	Diptera	Oestroidea	Sarcophagidae	Sarcophaga	Sarcophaga_sp2
416	Otu0312	0	0	0	0	0	0	0	0	0	0	1	0	1	0	0	1	1	1	Eukaryota	Arthropoda	Hexapoda	Insecta	Diptera	Oestroidea	Sarcophagidae	Sarcophaga	Sarcophaga_sp3
417	Otu0446	0	0	1	0	0	0	0	0	0	0	0	0	0	0	0	0	0	0	Eukaryota	Arthropoda	Hexapoda	Insecta	Diptera	Oestroidea	Sarcophagidae	Sarcophaga	Sarcophaga_sp4
418	Otu0139	0	0	0	0	0	0	0	0	0	0	1	1	1	1	1	0	1	0	Eukaryota	Arthropoda	Hexapoda	Insecta	Diptera	Oestroidea	Sarcophagidae	Sarcophaga	Sarcophaga_vagans
419	Otu0394	0	0	0	0	1	0	0	0	0	0	0	0	0	0	0	0	0	0	Eukaryota	Arthropoda	Hexapoda	Insecta	Diptera	Oestroidea	Tachinidae	Cylindromyia	Cylindromyia_interrupta
420	Otu0349	0	1	0	0	0	0	0	0	0	0	1	0	0	0	1	1	0	0	Eukaryota	Arthropoda	Hexapoda	Insecta	Diptera	Oestroidea	Tachinidae	Exoristinae_unclassified	Exoristinae_sp1
421	Otu0111	0	1	0	0	0	0	0	0	0	0	0	0	0	0	0	1	0	0	Eukaryota	Arthropoda	Hexapoda	Insecta	Diptera	Oestroidea	Tachinidae	Linnaemya	Linnaemya_rossica
422	Otu0572	0	0	0	0	1	0	0	0	0	0	0	0	0	0	0	0	0	0	Eukaryota	Arthropoda	Hexapoda	Insecta	Diptera	Oestroidea	Tachinidae	Lydella	Lydella_grisescens
423	Otu0323	0	0	0	0	0	0	0	0	0	0	0	0	0	0	1	0	0	0	Eukaryota	Arthropoda	Hexapoda	Insecta	Diptera	Oestroidea	Tachinidae	Lydina	Lydina_americana
424	Otu0830	1	0	0	0	0	0	0	0	0	0	0	0	0	0	0	0	0	0	Eukaryota	Arthropoda	Hexapoda	Insecta	Diptera	Oestroidea	Tachinidae	Siphona	Siphona_hokkaidensis
425	Otu0376	0	0	1	0	0	0	0	0	0	0	0	0	0	0	1	0	0	0	Eukaryota	Arthropoda	Hexapoda	Insecta	Diptera	Oestroidea	Tachinidae	Tachininae_unclassified	Tachininae_sp1
426	Otu0067	0	0	0	0	0	0	0	0	0	0	0	0	0	0	0	1	1	1	Eukaryota	Arthropoda	Hexapoda	Insecta	Diptera	Oestroidea	Tachinidae	Voria	Voria_ruralis
427	Otu0307	0	0	0	0	0	0	0	0	0	0	1	0	0	0	0	0	0	0	Eukaryota	Arthropoda	Hexapoda	Insecta	Diptera	Opomyzoidea	Agromyzidae	Phytomyzinae_unclassified	Phytomyzinae_sp1
428	Otu0066	0	0	0	0	0	0	0	0	0	0	0	0	1	1	0	1	0	0	Eukaryota	Arthropoda	Hexapoda	Insecta	Diptera	Opomyzoidea	Anthomyzidae	Anthomyza	Anthomyza_gracilis
429	Otu0281	0	0	0	0	0	0	0	0	1	0	0	0	0	0	1	0	1	0	Eukaryota	Arthropoda	Hexapoda	Insecta	Diptera	Platypezoidea	Phoridae	Megaselia	Megaselia_sp1
430	Otu0639	0	0	0	0	0	0	0	0	0	0	0	0	0	1	0	0	0	0	Eukaryota	Arthropoda	Hexapoda	Insecta	Diptera	Psychodoidea	Psychodidae	Psychoda	Psychoda_alternata
431	Otu0411	0	0	0	0	0	1	0	0	0	0	0	0	0	0	0	0	0	0	Eukaryota	Arthropoda	Hexapoda	Insecta	Diptera	Psychodoidea	Psychodidae	Psychoda	Psychoda_sp1
432	Otu0439	0	0	0	1	0	0	0	0	0	0	0	0	0	0	0	0	0	0	Eukaryota	Arthropoda	Hexapoda	Insecta	Diptera	Sciaroidea	Sciaridae	Bradysia	Bradysia_impatiens
433	Otu0263	0	0	0	0	0	1	0	0	0	0	0	0	0	0	1	0	0	0	Eukaryota	Arthropoda	Hexapoda	Insecta	Diptera	Sciaroidea	Sciaridae	Ctenosciara	Ctenosciara_hyalipennis
434	Otu0277	0	0	0	0	0	1	0	1	1	0	0	0	0	0	0	0	1	0	Eukaryota	Arthropoda	Hexapoda	Insecta	Diptera	Sciaroidea	Sciaridae	Lycoriella	Lycoriella_castanescens
435	Otu0292	0	0	0	0	0	0	0	0	1	0	0	0	0	1	0	0	0	0	Eukaryota	Arthropoda	Hexapoda	Insecta	Diptera	Sciaroidea	Sciaridae	None_unclassified	Sciaridae sp1
436	Otu0328	0	1	0	0	0	0	0	0	0	0	0	0	0	0	0	0	0	0	Eukaryota	Arthropoda	Hexapoda	Insecta	Diptera	Sciaroidea	Sciaridae	None_unclassified	Sciaridae sp2
437	Otu0036	0	0	0	0	0	0	0	0	0	0	0	0	0	0	0	0	0	1	Eukaryota	Arthropoda	Hexapoda	Insecta	Diptera	Sciomyzoidea	Sciomyzidae	Sepedon	Sepedon_sphegea
438	Otu0543	0	0	0	0	0	0	0	0	0	0	0	0	0	0	0	0	0	1	Eukaryota	Arthropoda	Hexapoda	Insecta	Diptera	Sciomyzoidea	Sciomyzidae	Sepedon	Sepedon_sp1
439	Otu0392	0	0	0	0	0	0	0	0	1	0	0	0	0	0	0	0	0	0	Eukaryota	Arthropoda	Hexapoda	Insecta	Diptera	Sciomyzoidea	Sepsidae	Saltella	Saltella_sphondylii
440	Otu0651	0	0	0	0	0	1	1	0	0	0	0	0	0	0	0	0	0	0	Eukaryota	Arthropoda	Hexapoda	Insecta	Diptera	Sciomyzoidea	Sepsidae	Sepsis	Sepsis_luteipes
441	Otu0340	0	0	0	0	0	1	0	0	0	0	0	0	0	0	0	0	0	0	Eukaryota	Arthropoda	Hexapoda	Insecta	Diptera	Sphaeroceroidea	Heleomyzidae	Suillia	Suillia_variegata
442	Otu0181	0	0	0	0	0	0	0	0	1	0	0	0	0	0	0	0	0	0	Eukaryota	Arthropoda	Hexapoda	Insecta	Diptera	Sphaeroceroidea	Sphaeroceridae	Minilimosina	Minilimosina_vitripennis
443	Otu0348	0	0	0	0	0	1	0	0	0	0	0	0	1	0	0	0	0	0	Eukaryota	Arthropoda	Hexapoda	Insecta	Diptera	Sphaeroceroidea	Sphaeroceridae	Opacifrons	Opacifrons_convexa
444	Otu0606	0	0	0	0	0	0	1	0	0	0	0	0	0	0	0	0	0	0	Eukaryota	Arthropoda	Hexapoda	Insecta	Diptera	Sphaeroceroidea	Sphaeroceridae	Spelobia	Spelobia_ochripes
445	Otu0633	1	0	0	0	0	0	0	0	0	0	0	0	0	0	0	0	0	0	Eukaryota	Arthropoda	Hexapoda	Insecta	Diptera	Sphaeroceroidea	Sphaeroceridae	Spelobia	Spelobia_semioculata
446	Otu0582	0	0	0	0	0	0	1	0	0	0	0	0	0	0	0	0	0	0	Eukaryota	Arthropoda	Hexapoda	Insecta	Diptera	Syrphoidea	Syrphidae	Chalcosyrphus	Chalcosyrphus_nemorum
447	Otu0301	0	0	0	0	0	0	1	0	0	0	0	0	0	0	0	0	0	0	Eukaryota	Arthropoda	Hexapoda	Insecta	Diptera	Syrphoidea	Syrphidae	Chrysotoxum	Chrysotoxum_graciosum
448	Otu0150	1	0	1	0	1	1	1	0	1	0	1	0	0	0	0	0	1	0	Eukaryota	Arthropoda	Hexapoda	Insecta	Diptera	Syrphoidea	Syrphidae	Episyrphus	Episyrphus_viridaureus
449	Otu0002	0	0	0	1	0	0	0	0	0	0	1	1	0	1	0	1	0	1	Eukaryota	Arthropoda	Hexapoda	Insecta	Diptera	Syrphoidea	Syrphidae	Eristalinae_unclassified	Eristalinae_sp1
450	Otu0219	0	0	0	0	0	0	0	0	0	0	0	0	0	0	0	1	0	0	Eukaryota	Arthropoda	Hexapoda	Insecta	Diptera	Syrphoidea	Syrphidae	Eristalinae_unclassified	Eristalinae_sp2
451	Otu0701	0	0	0	0	0	0	0	0	0	0	0	0	0	0	0	1	0	0	Eukaryota	Arthropoda	Hexapoda	Insecta	Diptera	Syrphoidea	Syrphidae	Eristalinae_unclassified	Eristalinae_sp3
452	Otu0835	0	0	0	0	0	0	0	0	0	0	0	0	0	0	0	1	0	0	Eukaryota	Arthropoda	Hexapoda	Insecta	Diptera	Syrphoidea	Syrphidae	Eristalinae_unclassified	Eristalinae_sp4
453	Otu0011	0	0	0	0	0	0	0	0	0	1	0	0	0	1	0	1	0	1	Eukaryota	Arthropoda	Hexapoda	Insecta	Diptera	Syrphoidea	Syrphidae	Eristalinus	Eristalinus_sp1
454	Otu0738	0	0	0	0	0	0	0	0	0	1	0	0	0	0	0	0	0	0	Eukaryota	Arthropoda	Hexapoda	Insecta	Diptera	Syrphoidea	Syrphidae	Eristalinus	Eristalinus_sp2
455	Otu0038	0	0	0	0	0	0	0	0	0	0	0	0	0	0	0	0	1	1	Eukaryota	Arthropoda	Hexapoda	Insecta	Diptera	Syrphoidea	Syrphidae	Eristalis	Eristalis_arbustorum
456	Otu0093	0	0	1	0	1	1	0	0	1	0	0	0	0	0	1	0	1	1	Eukaryota	Arthropoda	Hexapoda	Insecta	Diptera	Syrphoidea	Syrphidae	Eristalis	Eristalis_tenax
457	Otu0077	0	0	0	0	0	0	0	0	1	0	0	0	0	0	0	0	0	0	Eukaryota	Arthropoda	Hexapoda	Insecta	Diptera	Syrphoidea	Syrphidae	Eristalis	Eristalis_sp1
458	Otu0491	0	0	0	0	0	0	0	0	1	0	0	0	0	0	0	0	0	0	Eukaryota	Arthropoda	Hexapoda	Insecta	Diptera	Syrphoidea	Syrphidae	Eristalis	Eristalis_sp2
459	Otu0419	1	0	0	0	0	0	0	0	0	0	0	0	0	0	0	0	0	0	Eukaryota	Arthropoda	Hexapoda	Insecta	Diptera	Syrphoidea	Syrphidae	Eupeodes	Eupeodes_bucculatus
460	Otu0176	0	0	0	0	0	0	0	0	0	0	1	0	0	0	0	0	1	1	Eukaryota	Arthropoda	Hexapoda	Insecta	Diptera	Syrphoidea	Syrphidae	Helophilus	Helophilus_hybridus
461	Otu0033	0	1	0	0	0	0	0	0	0	0	0	0	1	1	1	0	0	1	Eukaryota	Arthropoda	Hexapoda	Insecta	Diptera	Syrphoidea	Syrphidae	Helophilus	Helophilus_latifrons
462	Otu0193	0	0	0	0	0	0	0	0	0	0	0	1	0	0	0	0	0	0	Eukaryota	Arthropoda	Hexapoda	Insecta	Diptera	Syrphoidea	Syrphidae	Heringia	Heringia_coxalis
463	Otu0242	0	1	1	0	1	0	1	0	0	0	0	1	0	0	0	0	1	0	Eukaryota	Arthropoda	Hexapoda	Insecta	Diptera	Syrphoidea	Syrphidae	Melanostoma	Melanostoma_dubium
464	Otu0832	0	0	0	0	0	0	0	0	0	0	0	1	0	0	0	0	0	0	Eukaryota	Arthropoda	Hexapoda	Insecta	Diptera	Syrphoidea	Syrphidae	Melanostoma	Melanostoma_dubium
465	Otu0286	0	0	0	0	0	1	0	0	0	0	0	0	0	0	0	0	0	0	Eukaryota	Arthropoda	Hexapoda	Insecta	Diptera	Syrphoidea	Syrphidae	Platycheirus	Platycheirus_speighti
466	Otu0260	0	0	0	0	1	0	0	0	0	0	0	0	0	0	0	0	0	0	Eukaryota	Arthropoda	Hexapoda	Insecta	Diptera	Syrphoidea	Syrphidae	Scaeva	Scaeva_pyrastri
467	Otu0330	0	0	0	0	0	0	0	0	0	0	0	0	0	0	0	0	1	0	Eukaryota	Arthropoda	Hexapoda	Insecta	Diptera	Syrphoidea	Syrphidae	Syrphus	Syrphus_ribesii
468	Otu0316	0	0	0	0	0	0	0	0	1	0	0	1	0	0	0	0	0	0	Eukaryota	Arthropoda	Hexapoda	Insecta	Diptera	Syrphoidea	Syrphidae	Syrphus	Syrphus_vitripennis
469	Otu0146	0	0	0	0	0	0	1	0	0	0	0	0	0	0	0	0	0	0	Eukaryota	Arthropoda	Hexapoda	Insecta	Diptera	Syrphoidea	Syrphidae	Xylota	Xylota_confusa
470	Otu0173	0	0	0	1	0	0	1	0	0	0	0	1	0	1	0	0	0	1	Eukaryota	Arthropoda	Hexapoda	Insecta	Diptera	Syrphoidea	Syrphidae	Xylota	Xylota_segnis
471	Otu0432	0	0	1	0	0	0	0	0	0	0	0	0	0	0	0	0	0	0	Eukaryota	Arthropoda	Hexapoda	Insecta	Diptera	Syrphoidea	Syrphidae	Xylota	Xylota_sylvarum
472	Otu0270	0	0	0	0	0	0	1	0	0	0	0	0	0	0	0	0	0	0	Eukaryota	Arthropoda	Hexapoda	Insecta	Diptera	Tabanoidea	Tabanidae	Hybomitra	Hybomitra_sp1
473	Otu0087	0	0	0	0	0	1	0	1	0	1	0	0	0	1	0	0	0	0	Eukaryota	Arthropoda	Hexapoda	Insecta	Diptera	Tephritoidea	Tephritidae	Dioxyna	Dioxyna_picciola
474	Otu0608	0	0	0	0	1	0	0	0	0	0	0	0	0	0	0	0	0	0	Eukaryota	Arthropoda	Hexapoda	Insecta	Diptera	Tephritoidea	Tephritidae	Tephritinae_unclassified	Tephritinae_sp1
475	Otu0259	1	0	0	0	0	0	0	0	0	0	0	0	0	0	0	0	0	0	Eukaryota	Arthropoda	Hexapoda	Insecta	Diptera	Tephritoidea	Tephritidae	Terellia	Terellia_ruficauda
476	Otu0091	0	0	1	0	0	0	1	0	0	0	0	0	0	0	0	0	0	0	Eukaryota	Arthropoda	Hexapoda	Insecta	Diptera	Tipuloidea	Tipulidae	Nephrotoma	Nephrotoma_cornicina
477	Otu0390	0	1	0	1	0	0	0	0	0	0	0	0	0	0	0	0	0	0	Eukaryota	Arthropoda	Hexapoda	Insecta	Hymenoptera	Apoidea	Andrenidae	Andrena	Andrena_bicolor
478	Otu0520	0	0	0	0	0	0	0	1	0	0	0	0	0	0	0	0	0	0	Eukaryota	Arthropoda	Hexapoda	Insecta	Hymenoptera	Apoidea	Andrenidae	Andrena	Andrena_dorsata
479	Otu0732	0	0	0	1	0	0	0	0	0	0	0	0	0	0	0	0	0	0	Eukaryota	Arthropoda	Hexapoda	Insecta	Hymenoptera	Apoidea	Andrenidae	Andrena	Andrena_ovatula
480	Otu0838	0	0	0	0	0	0	1	0	0	0	0	0	0	0	0	0	0	0	Eukaryota	Arthropoda	Hexapoda	Insecta	Hymenoptera	Apoidea	Andrenidae	Andrena	Andrena_fucata
481	Otu0745	0	0	0	0	0	0	0	1	0	0	0	0	0	0	0	0	0	0	Eukaryota	Arthropoda	Hexapoda	Insecta	Hymenoptera	Apoidea	Andrenidae	Panurgus	Panurgus_banksianus
482	Otu0045	1	1	0	1	1	1	0	1	1	1	1	1	1	1	1	1	1	1	Eukaryota	Arthropoda	Hexapoda	Insecta	Hymenoptera	Apoidea	Apidae	Apis	Apis_mellifera
483	Otu0240	1	0	0	1	1	1	1	0	0	0	0	0	0	0	0	0	0	0	Eukaryota	Arthropoda	Hexapoda	Insecta	Hymenoptera	Apoidea	Apidae	Bombus	Bombus_lapidarius
484	Otu0429	0	0	1	1	0	0	0	0	0	0	0	0	0	0	1	0	0	0	Eukaryota	Arthropoda	Hexapoda	Insecta	Hymenoptera	Apoidea	Apidae	Bombus	Bombus_lucorum
485	Otu0790	0	1	0	0	1	0	0	0	0	0	0	0	0	0	0	0	0	0	Eukaryota	Arthropoda	Hexapoda	Insecta	Hymenoptera	Apoidea	Apidae	Bombus	Bombus_pascuorum
486	Otu0752	0	0	0	0	0	0	0	0	0	0	0	0	0	0	1	0	0	0	Eukaryota	Arthropoda	Hexapoda	Insecta	Hymenoptera	Apoidea	Apidae	Bombus	Bombus_rupestris
487	Otu0233	0	0	0	0	0	1	0	0	0	0	0	0	1	0	0	0	0	0	Eukaryota	Arthropoda	Hexapoda	Insecta	Hymenoptera	Apoidea	Apidae	Bombus	Bombus_soroeensis
488	Otu0234	0	1	1	1	0	0	0	0	1	0	1	1	1	0	0	0	0	0	Eukaryota	Arthropoda	Hexapoda	Insecta	Hymenoptera	Apoidea	Apidae	Bombus	Bombus_terrestris
489	Otu0444	0	0	0	0	1	0	0	0	0	0	0	0	0	0	0	0	0	0	Eukaryota	Arthropoda	Hexapoda	Insecta	Hymenoptera	Apoidea	Apidae	Bombus	Bombus_ruderarius
490	Otu0770	0	0	0	1	0	0	0	0	0	0	0	0	0	0	0	0	0	0	Eukaryota	Arthropoda	Hexapoda	Insecta	Hymenoptera	Apoidea	Apidae	Nomada	Nomada_flavoguttata
491	Otu0184	0	0	0	1	0	1	0	0	0	1	0	0	0	0	1	0	0	0	Eukaryota	Arthropoda	Hexapoda	Insecta	Hymenoptera	Apoidea	Colletidae	Colletes	Colletes_daviesanus
492	Otu0784	0	0	0	0	0	0	0	0	0	1	0	0	0	0	0	0	0	0	Eukaryota	Arthropoda	Hexapoda	Insecta	Hymenoptera	Apoidea	Colletidae	Colletes	Colletes_sp1
493	Otu0800	0	0	0	1	0	0	0	0	0	0	0	0	0	0	0	0	0	0	Eukaryota	Arthropoda	Hexapoda	Insecta	Hymenoptera	Apoidea	Colletidae	Hylaeus	Hylaeus_nigritus
494	Otu0250	1	0	0	0	0	0	0	0	0	0	0	0	0	0	0	0	0	0	Eukaryota	Arthropoda	Hexapoda	Insecta	Hymenoptera	Apoidea	Halictidae	Halictus	Halictus_compressus
495	Otu0622	0	1	0	0	0	0	0	0	0	0	0	0	0	0	0	1	0	0	Eukaryota	Arthropoda	Hexapoda	Insecta	Hymenoptera	Apoidea	Halictidae	Halictus	Halictus_rubicundus
496	Otu0469	1	0	0	0	0	0	0	0	0	0	0	0	0	0	0	0	0	0	Eukaryota	Arthropoda	Hexapoda	Insecta	Hymenoptera	Apoidea	Halictidae	Halictus	Halictus_scabiosae
497	Otu0399	0	0	0	0	0	0	0	0	0	0	0	0	1	0	1	1	0	0	Eukaryota	Arthropoda	Hexapoda	Insecta	Hymenoptera	Apoidea	Halictidae	Halictus	Halictus_sexcinctus
498	Otu0095	1	1	1	1	1	1	0	1	0	1	0	0	0	0	0	1	1	1	Eukaryota	Arthropoda	Hexapoda	Insecta	Hymenoptera	Apoidea	Halictidae	Lasioglossum	Lasioglossum_calceatum
499	Otu0416	1	0	0	1	0	0	0	1	0	0	0	0	0	0	0	0	0	1	Eukaryota	Arthropoda	Hexapoda	Insecta	Hymenoptera	Apoidea	Halictidae	Lasioglossum	Lasioglossum_laticeps
500	Otu0026	1	1	1	1	1	1	0	0	0	0	0	0	0	0	1	0	0	1	Eukaryota	Arthropoda	Hexapoda	Insecta	Hymenoptera	Apoidea	Halictidae	Lasioglossum	Lasioglossum_leucozonium
501	Otu0006	1	1	0	1	1	0	0	0	0	0	0	0	0	0	0	1	0	0	Eukaryota	Arthropoda	Hexapoda	Insecta	Hymenoptera	Apoidea	Halictidae	Lasioglossum	Lasioglossum_malachurum
502	Otu0278	1	0	0	0	0	0	0	0	0	0	0	0	0	0	0	0	0	0	Eukaryota	Arthropoda	Hexapoda	Insecta	Hymenoptera	Apoidea	Halictidae	Lasioglossum	Lasioglossum_sp1
503	Otu0785	1	0	0	0	0	0	0	0	0	0	0	0	0	0	0	0	0	0	Eukaryota	Arthropoda	Hexapoda	Insecta	Hymenoptera	Apoidea	Halictidae	Lasioglossum	Lasioglossum_sp2
504	Otu0335	1	0	0	1	0	1	0	0	1	0	0	0	0	0	0	1	0	0	Eukaryota	Arthropoda	Hexapoda	Insecta	Hymenoptera	Apoidea	Halictidae	Lasioglossum	Lasioglossum_morio
505	Otu0356	0	1	0	1	0	1	0	0	0	0	0	0	0	0	0	0	0	1	Eukaryota	Arthropoda	Hexapoda	Insecta	Hymenoptera	Apoidea	Halictidae	Lasioglossum	Lasioglossum_nitidulum
506	Otu0644	1	0	0	1	0	1	0	0	0	0	0	0	0	0	0	0	0	0	Eukaryota	Arthropoda	Hexapoda	Insecta	Hymenoptera	Apoidea	Halictidae	Lasioglossum	Lasioglossum_pauxillum
507	Otu0637	1	0	0	0	0	0	0	0	0	0	0	0	0	0	0	0	0	0	Eukaryota	Arthropoda	Hexapoda	Insecta	Hymenoptera	Apoidea	Halictidae	Lasioglossum	Lasioglossum_xanthopus
508	Otu0796	0	0	0	1	0	0	0	0	0	0	0	0	0	0	0	0	0	0	Eukaryota	Arthropoda	Hexapoda	Insecta	Hymenoptera	Apoidea	Halictidae	Halictus (Seladonia)	Halictus_subaurata
509	Otu0818	0	0	0	0	0	0	0	0	0	0	1	0	0	0	0	0	0	0	Eukaryota	Arthropoda	Hexapoda	Insecta	Hymenoptera	Apoidea	Halictidae	Halictus (Seladonia)	Halictus_tumulorum
510	Otu0128	0	0	0	1	0	1	0	0	0	0	0	1	0	0	0	0	0	1	Eukaryota	Arthropoda	Hexapoda	Insecta	Hymenoptera	Apoidea	Megachilidae	Anthidium	Anthidium_manicatum
511	Otu0329	0	1	0	0	0	1	0	0	0	0	0	0	0	0	0	0	0	0	Eukaryota	Arthropoda	Hexapoda	Insecta	Hymenoptera	Apoidea	Megachilidae	Chelostoma	Chelostoma_rapunculi
512	Otu0183	0	1	0	1	0	0	0	1	0	1	1	0	0	1	0	0	0	1	Eukaryota	Arthropoda	Hexapoda	Insecta	Hymenoptera	Apoidea	Megachilidae	Heriades	Heriades_truncorum
513	Otu0088	1	0	0	0	0	0	0	0	0	0	0	0	0	0	0	0	0	0	Eukaryota	Arthropoda	Hexapoda	Insecta	Hymenoptera	Apoidea	Megachilidae	Hoplitis	Hoplitis_adunca
514	Otu0084	0	1	0	0	0	0	0	0	0	0	0	0	0	0	0	0	0	0	Eukaryota	Arthropoda	Hexapoda	Insecta	Hymenoptera	Apoidea	Megachilidae	Megachile	Megachile_lagopoda
515	Otu0198	0	1	0	0	0	0	0	1	0	0	0	1	0	0	0	0	0	0	Eukaryota	Arthropoda	Hexapoda	Insecta	Hymenoptera	Apoidea	Megachilidae	Megachile	Megachile_rotundata
516	Otu0030	0	1	0	0	0	0	0	1	0	0	0	1	0	0	0	0	0	1	Eukaryota	Arthropoda	Hexapoda	Insecta	Hymenoptera	Apoidea	Megachilidae	Megachile	Megachile_willughbiella
517	Otu0072	0	0	1	0	0	0	0	0	0	0	0	0	1	0	1	1	0	0	Eukaryota	Arthropoda	Hexapoda	Insecta	Hymenoptera	Apoidea	Melittidae	Dasypoda	Dasypoda_hirtipes
518	Otu0454	0	0	0	0	0	0	0	0	0	0	0	0	1	0	1	1	0	0	Eukaryota	Arthropoda	Hexapoda	Insecta	Hymenoptera	Apoidea	Melittidae	Dasypoda	Dasypoda_sp1
519	Otu0593	0	0	0	0	0	0	0	0	0	0	0	0	0	0	1	1	0	0	Eukaryota	Arthropoda	Hexapoda	Insecta	Hymenoptera	Apoidea	Melittidae	Dasypoda	Dasypoda_sp2
520	Otu0213	0	0	0	0	0	0	0	0	0	0	0	0	0	0	0	0	0	1	Eukaryota	Arthropoda	Hexapoda	Insecta	Hymenoptera	Apoidea	Melittidae	Macropis	Macropis_europaea
521	Otu0037	0	0	0	0	0	0	0	1	0	0	0	0	0	0	0	0	0	0	Eukaryota	Arthropoda	Hexapoda	Insecta	Hymenoptera	Apoidea	Melittidae	Melitta	Melitta_haemorrhoidalis
522	Otu0649	0	0	0	0	0	0	0	1	0	0	0	0	0	0	0	0	0	0	Eukaryota	Arthropoda	Hexapoda	Insecta	Hymenoptera	Apoidea	Melittidae	Melitta	Melitta_sp1
523	Otu0716	0	0	0	0	0	0	0	0	1	0	0	0	0	0	0	0	1	0	Eukaryota	Arthropoda	Hexapoda	Insecta	Hymenoptera	Chalcidoidea	Eulophidae	Baryscapus	Baryscapus pallidae
524	Otu0241	1	0	1	0	0	0	0	0	0	0	0	0	0	0	0	0	0	0	Eukaryota	Arthropoda	Hexapoda	Insecta	Hymenoptera	Chrysidoidea	Chrysididae	Chrysis	Chrysis_analis
525	Otu0338	0	0	0	0	0	0	0	0	0	0	0	0	1	0	0	0	0	0	Eukaryota	Arthropoda	Hexapoda	Insecta	Hymenoptera	Chrysidoidea	Chrysididae	Chrysis	Chrysis_fulgida
526	Otu0771	0	0	1	0	0	0	0	0	0	0	0	0	0	0	0	0	0	0	Eukaryota	Arthropoda	Hexapoda	Insecta	Hymenoptera	Chrysidoidea	Chrysididae	Chrysis	Chrysis_gracillima
527	Otu0257	0	0	0	0	0	0	0	0	1	0	0	0	0	0	0	0	0	0	Eukaryota	Arthropoda	Hexapoda	Insecta	Hymenoptera	Chrysidoidea	Chrysididae	Chrysis	Chrysis_sp1
528	Otu0287	0	0	1	0	0	0	0	0	0	0	0	1	0	0	0	0	0	0	Eukaryota	Arthropoda	Hexapoda	Insecta	Hymenoptera	Chrysidoidea	Chrysididae	Hedychrum	Hedychrum_rutilans
529	Otu0186	1	0	1	0	0	0	0	0	0	0	0	0	0	0	0	0	0	0	Eukaryota	Arthropoda	Hexapoda	Insecta	Hymenoptera	Chrysidoidea	Chrysididae	Pseudospinolia	Pseudospinolia_neglecta
530	Otu0223	0	0	0	0	0	0	0	0	0	0	0	1	0	0	0	1	0	0	Eukaryota	Arthropoda	Hexapoda	Insecta	Hymenoptera	Chrysidoidea	Chrysididae	Trichrysis	Trichrysis_cyanea
531	Otu0288	1	0	1	0	0	0	0	0	0	0	0	0	0	0	0	0	0	0	Eukaryota	Arthropoda	Hexapoda	Insecta	Hymenoptera	Vespoidea	Vespidae	Gymnomerus	Gymnomerus laevipes
532	Otu0605	0	0	0	0	0	0	1	0	0	0	0	0	0	0	0	0	0	0	Eukaryota	Arthropoda	Hexapoda	Insecta	Hymenoptera	Hymenoptera_unclassified	Hymenoptera_unclassified	Hymenoptera_unclassified	Hymenoptera_sp2
533	Otu0600	0	0	0	0	0	0	1	0	0	0	0	0	0	0	0	0	0	0	Eukaryota	Arthropoda	Hexapoda	Insecta	Hymenoptera	Ichneumonoidea	Braconidae	Aphidius	Aphidius_uzbekistanicus
534	Otu0425	0	0	0	0	0	0	0	0	0	0	1	0	0	1	0	0	0	0	Eukaryota	Arthropoda	Hexapoda	Insecta	Hymenoptera	Ichneumonoidea	Braconidae	Bracon	Bracon_picticornis
535	Otu0563	0	0	0	0	0	0	0	0	0	0	0	0	0	1	0	0	0	0	Eukaryota	Arthropoda	Hexapoda	Insecta	Hymenoptera	Ichneumonoidea	Braconidae	Braconidae_unclassified	Braconidae_sp1
536	Otu0694	0	0	0	0	0	0	0	0	0	0	0	1	0	0	0	0	0	0	Eukaryota	Arthropoda	Hexapoda	Insecta	Hymenoptera	Ichneumonoidea	Braconidae	Braconidae_unclassified	Braconidae_sp2
537	Otu0778	0	0	1	0	0	0	0	0	0	0	0	0	0	0	0	0	0	0	Eukaryota	Arthropoda	Hexapoda	Insecta	Hymenoptera	Ichneumonoidea	Braconidae	Braconidae_unclassified	Braconidae_sp3
538	Otu0596	0	0	0	0	0	0	0	0	0	0	1	0	0	0	0	0	0	0	Eukaryota	Arthropoda	Hexapoda	Insecta	Hymenoptera	Ichneumonoidea	Braconidae	Cotesia	Cotesia_tenebrosa
539	Otu0692	0	0	0	0	0	1	0	0	0	0	0	0	0	0	0	0	0	0	Eukaryota	Arthropoda	Hexapoda	Insecta	Hymenoptera	Ichneumonoidea	Braconidae	Phaedrotoma	Phaedrotoma_sp1
540	Otu0303	0	0	0	0	0	0	1	0	0	0	0	0	0	0	0	0	0	0	Eukaryota	Arthropoda	Hexapoda	Insecta	Hymenoptera	Ichneumonoidea	Braconidae	Praon	Praon_volucre
541	Otu0423	0	0	0	0	0	0	0	0	0	0	1	0	0	0	0	0	0	0	Eukaryota	Arthropoda	Hexapoda	Insecta	Hymenoptera	Ichneumonoidea	Ichneumonidae	Campopleginae_unclassified	Campopleginae_sp1
542	Otu0483	0	0	0	0	0	0	0	0	0	0	0	0	0	0	0	1	0	0	Eukaryota	Arthropoda	Hexapoda	Insecta	Hymenoptera	Ichneumonoidea	Ichneumonidae	Cratichneumon	Cratichneumon_panzeri
543	Otu0577	0	0	0	0	0	0	0	0	0	0	0	0	0	0	0	0	0	1	Eukaryota	Arthropoda	Hexapoda	Insecta	Hymenoptera	Ichneumonoidea	Ichneumonidae	Diplazon	Diplazon_laetatorius
544	Otu0159	0	0	0	0	0	0	0	0	0	0	0	0	1	0	0	0	0	0	Eukaryota	Arthropoda	Hexapoda	Insecta	Hymenoptera	Ichneumonoidea	Ichneumonidae	Eutanyacra	Eutanyacra_glaucatoria
545	Otu0739	0	1	0	0	0	0	0	0	0	0	0	0	0	0	0	0	0	0	Eukaryota	Arthropoda	Hexapoda	Insecta	Hymenoptera	Ichneumonoidea	Ichneumonidae	Helictes	Helictes_conspicuus
546	Otu0736	0	0	1	0	0	0	0	0	0	0	0	0	0	0	0	0	0	0	Eukaryota	Arthropoda	Hexapoda	Insecta	Hymenoptera	Ichneumonoidea	Ichneumonidae	Ichneumon	Ichneumon_sp1
547	Otu0254	0	0	1	0	0	0	0	1	0	0	0	0	0	0	0	0	0	0	Eukaryota	Arthropoda	Hexapoda	Insecta	Hymenoptera	Ichneumonoidea	Ichneumonidae	Ichneumonidae_unclassified	Ichneumonidae_sp1
548	Otu0294	0	0	0	0	0	0	0	0	0	0	1	0	0	0	0	0	0	0	Eukaryota	Arthropoda	Hexapoda	Insecta	Hymenoptera	Ichneumonoidea	Ichneumonidae	Ichneumonidae_unclassified	Ichneumonidae_sp2
549	Otu0314	0	1	0	0	0	0	0	0	0	0	0	0	0	0	0	0	0	0	Eukaryota	Arthropoda	Hexapoda	Insecta	Hymenoptera	Ichneumonoidea	Ichneumonidae	Ichneumonidae_unclassified	Ichneumonidae_sp3
550	Otu0341	0	0	1	0	0	0	0	0	0	0	0	0	0	0	0	0	0	0	Eukaryota	Arthropoda	Hexapoda	Insecta	Hymenoptera	Ichneumonoidea	Ichneumonidae	Ichneumonidae_unclassified	Ichneumonidae_sp4
551	Otu0365	0	0	0	0	1	0	0	0	0	0	0	0	0	0	0	0	0	0	Eukaryota	Arthropoda	Hexapoda	Insecta	Hymenoptera	Ichneumonoidea	Ichneumonidae	Ichneumonidae_unclassified	Ichneumonidae_sp5
552	Otu0413	0	0	1	0	1	0	0	0	0	0	0	0	0	0	1	0	0	0	Eukaryota	Arthropoda	Hexapoda	Insecta	Hymenoptera	Ichneumonoidea	Ichneumonidae	Ichneumonidae_unclassified	Ichneumonidae_sp6
553	Otu0503	0	0	0	0	0	0	0	0	0	0	1	0	0	0	0	0	0	0	Eukaryota	Arthropoda	Hexapoda	Insecta	Hymenoptera	Ichneumonoidea	Ichneumonidae	Ichneumonidae_unclassified	Ichneumonidae_sp7
554	Otu0409	0	0	0	0	0	0	1	0	0	0	0	0	0	0	0	0	0	0	Eukaryota	Arthropoda	Hexapoda	Insecta	Hymenoptera	Ichneumonoidea	Ichneumonidae	Ichneumoninae_unclassified	Ichneumonidae_sp8
555	Otu0138	0	0	0	0	0	0	0	0	0	0	0	0	0	0	0	1	0	0	Eukaryota	Arthropoda	Hexapoda	Insecta	Hymenoptera	Ichneumonoidea	Ichneumonidae	Scambus	Scambus_sp1
556	Otu0780	0	0	0	0	0	0	0	0	0	0	0	1	0	0	0	0	1	0	Eukaryota	Arthropoda	Hexapoda	Insecta	Hymenoptera	Ichneumonoidea	Ichneumonidae	Sussaba	Sussaba_aciculata
557	Otu0655	0	0	0	0	0	0	0	0	0	0	1	0	0	0	0	0	0	0	Eukaryota	Arthropoda	Hexapoda	Insecta	Hymenoptera	Ichneumonoidea	Ichneumonidae	Trychosis	Trychosis_tristator
558	Otu0810	0	0	0	0	0	0	0	0	0	1	0	0	0	0	0	0	0	0	Eukaryota	Arthropoda	Hexapoda	Insecta	Hymenoptera	None_unclassified	None_unclassified	None_unclassified	Hymenoptera_sp1
559	Otu0206	0	1	0	1	0	1	0	0	0	0	0	0	0	0	0	0	0	1	Eukaryota	Arthropoda	Hexapoda	Insecta	Hymenoptera	Sphecoidea	Crabronidae	Ectemnius	Ectemnius_sexcinctus
560	Otu0579	0	0	1	0	0	0	0	0	0	0	0	0	0	0	0	0	0	0	Eukaryota	Arthropoda	Hexapoda	Insecta	Hymenoptera	Sphecoidea	Crabronidae	Pemphredon	Pemphredon_lethifer
561	Otu0367	0	0	0	0	0	0	0	0	0	0	0	1	0	0	0	1	0	0	Eukaryota	Arthropoda	Hexapoda	Insecta	Hymenoptera	Sphecoidea	Crabronidae	Trypoxylon	Trypoxylon_sp1
562	Otu0801	0	0	0	0	0	0	1	0	0	0	0	0	0	0	0	0	0	0	Eukaryota	Arthropoda	Hexapoda	Insecta	Hymenoptera	Tenthredinoidea	Argidae	Arge	Arge_cyanocrocea
563	Otu0136	0	0	0	1	1	0	0	1	0	0	1	0	0	0	0	0	1	0	Eukaryota	Arthropoda	Hexapoda	Insecta	Hymenoptera	Tenthredinoidea	Tenthredinidae	Athalia	Athalia_circularis
564	Otu0331	0	0	0	0	0	0	0	1	0	0	1	0	0	0	0	0	0	0	Eukaryota	Arthropoda	Hexapoda	Insecta	Hymenoptera	Tenthredinoidea	Tenthredinidae	Athalia	Athalia_sp1
565	Otu0539	0	1	0	0	0	0	0	0	0	0	0	0	0	0	0	0	0	0	Eukaryota	Arthropoda	Hexapoda	Insecta	Hymenoptera	Tenthredinoidea	Tenthredinidae	Athalia	Athalia_cordata
566	Otu0192	0	0	0	0	0	0	0	1	0	0	0	0	0	0	0	0	1	0	Eukaryota	Arthropoda	Hexapoda	Insecta	Hymenoptera	Tenthredinoidea	Tenthredinidae	Athalia	Athalia_liberta
567	Otu0478	0	0	0	0	0	0	0	0	0	0	0	0	0	0	1	0	0	0	Eukaryota	Arthropoda	Hexapoda	Insecta	Hymenoptera	Tenthredinoidea	Tenthredinidae	Athalia	Athalia_lugens
568	Otu0302	1	0	0	0	0	0	0	0	1	0	1	1	0	0	1	0	1	0	Eukaryota	Arthropoda	Hexapoda	Insecta	Hymenoptera	Tenthredinoidea	Tenthredinidae	Athalia	Athalia_rosae
569	Otu0057	0	0	1	0	0	0	0	0	0	1	0	0	0	0	0	0	0	0	Eukaryota	Arthropoda	Hexapoda	Insecta	Hymenoptera	Vespoidea	Formicidae	Formica	Formica_fusca
570	Otu0383	0	0	0	0	0	0	1	0	0	0	0	0	0	0	0	0	0	0	Eukaryota	Arthropoda	Hexapoda	Insecta	Hymenoptera	Vespoidea	Formicidae	Formica	Formica_sanguinea
571	Otu0561	0	0	0	0	0	1	0	0	0	0	0	0	0	0	0	0	0	0	Eukaryota	Arthropoda	Hexapoda	Insecta	Hymenoptera	Vespoidea	Formicidae	Lasius	Lasius balcanicus
572	Otu0308	0	0	0	0	0	1	0	0	0	0	0	0	0	0	0	0	0	0	Eukaryota	Arthropoda	Hexapoda	Insecta	Hymenoptera	Vespoidea	Formicidae	Lasius	Lasius_claviger
573	Otu0085	0	1	0	1	0	1	0	0	1	0	1	1	1	0	0	0	0	0	Eukaryota	Arthropoda	Hexapoda	Insecta	Hymenoptera	Vespoidea	Formicidae	Lasius	Lasius_niger
574	Otu0672	0	0	0	0	0	0	0	0	0	0	0	0	1	0	0	0	0	0	Eukaryota	Arthropoda	Hexapoda	Insecta	Hymenoptera	Vespoidea	Formicidae	Lasius	Lasius_meridionalis
575	Otu0497	0	0	1	0	0	0	0	0	0	0	0	0	0	0	0	0	0	0	Eukaryota	Arthropoda	Hexapoda	Insecta	Hymenoptera	Vespoidea	Formicidae	Tetramorium	Tetramorium_semilaeve
576	Otu0029	0	0	1	0	0	0	0	0	0	0	0	0	1	1	0	0	0	0	Eukaryota	Arthropoda	Hexapoda	Insecta	Hymenoptera	Vespoidea	Pompilidae	Anoplius	Anoplius_nigerrimus
577	Otu0458	0	0	0	0	0	0	0	0	0	0	0	0	1	0	0	0	0	0	Eukaryota	Arthropoda	Hexapoda	Insecta	Hymenoptera	Vespoidea	Pompilidae	Episyron	Episyron_oregon
578	Otu0466	0	0	0	0	0	0	0	1	0	0	0	0	1	0	0	0	0	0	Eukaryota	Arthropoda	Hexapoda	Insecta	Hymenoptera	Vespoidea	Pompilidae	Episyron	Episyron_quinquenotatus
579	Otu0051	0	0	0	0	0	0	0	1	0	0	0	0	0	0	0	0	0	0	Eukaryota	Arthropoda	Hexapoda	Insecta	Hymenoptera	Vespoidea	Vespidae	Ancistrocerus	Ancistrocerus_claripennis
580	Otu0059	0	0	0	0	0	0	0	0	0	0	0	0	0	0	1	0	0	0	Eukaryota	Arthropoda	Hexapoda	Insecta	Hymenoptera	Vespoidea	Vespidae	Ancistrocerus	Ancistrocerus_nigricornis
581	Otu0706	0	0	0	0	0	0	0	1	0	0	0	0	0	0	0	0	0	0	Eukaryota	Arthropoda	Hexapoda	Insecta	Hymenoptera	Vespoidea	Vespidae	Dolichovespula	Dolichovespula_media
582	Otu0001	0	1	0	1	0	0	0	0	0	1	0	1	0	1	0	0	0	0	Eukaryota	Arthropoda	Hexapoda	Insecta	Hymenoptera	Vespoidea	Vespidae	Dolichovespula	Dolichovespula_saxonica
583	Otu0737	0	0	0	0	0	0	0	0	0	1	0	1	0	0	0	0	0	0	Eukaryota	Arthropoda	Hexapoda	Insecta	Hymenoptera	Vespoidea	Vespidae	Dolichovespula	Dolichovespula_sp1
584	Otu0010	0	0	0	1	0	1	0	0	0	0	0	0	0	0	0	0	0	0	Eukaryota	Arthropoda	Hexapoda	Insecta	Hymenoptera	Vespoidea	Vespidae	Dolichovespula	Dolichovespula_sylvestris
585	Otu0080	0	0	0	1	0	1	0	0	0	0	0	0	0	0	0	0	0	0	Eukaryota	Arthropoda	Hexapoda	Insecta	Hymenoptera	Vespoidea	Vespidae	Dolichovespula	Dolichovespula_sp2
586	Otu0185	0	0	0	1	0	1	0	0	0	0	0	0	0	0	0	0	0	0	Eukaryota	Arthropoda	Hexapoda	Insecta	Hymenoptera	Vespoidea	Vespidae	Dolichovespula	Dolichovespula_sp3
587	Otu0119	1	0	1	0	0	0	0	0	0	0	0	0	0	1	0	0	0	0	Eukaryota	Arthropoda	Hexapoda	Insecta	Hymenoptera	Vespoidea	Vespidae	Polistes	Polistes_dominula
588	Otu0012	0	0	1	0	0	0	0	0	0	0	1	0	1	0	0	0	0	0	Eukaryota	Arthropoda	Hexapoda	Insecta	Hymenoptera	Vespoidea	Vespidae	Polistes	Polistes_nimpha
589	Otu0166	1	0	0	1	0	0	0	0	0	1	0	0	0	1	0	0	0	1	Eukaryota	Arthropoda	Hexapoda	Insecta	Hymenoptera	Vespoidea	Vespidae	Vespula	Vespula_germanica
590	Otu0009	0	0	0	1	0	0	0	0	0	1	0	1	0	1	0	0	0	1	Eukaryota	Arthropoda	Hexapoda	Insecta	Hymenoptera	Vespoidea	Vespidae	Vespula	Vespula_vulgaris
591	Otu0794	0	0	0	0	0	0	0	0	0	1	0	0	0	0	0	0	0	0	Eukaryota	Arthropoda	Hexapoda	Insecta	Hymenoptera	Vespoidea	Vespidae	Vespula	Vespula_sp1
592	Otu0797	0	0	0	0	0	0	0	0	0	0	0	0	0	1	0	0	0	0	Eukaryota	Arthropoda	Hexapoda	Insecta	Hymenoptera	Vespoidea	Vespidae	Vespula	Vespula_sp2
